# Supplementary material for: The structure of the Tad pilus alignment complex reveals a periplasmic conduit for pilus extension
Source: Nat Commun. 2025 Jul 29;16:6977. doi: 10.1038/s41467-025-62457-8 (PMC12307814; doi:10.1038/s41467-025-62457-8)
Supplement: Supplementary file 3 — Supplementary Data 1 [file 41467_2025_62457_MOESM3_ESM.txt]

ATOM      1  N   ALA 1   1     134.499 125.770 239.764  1.00 87.66           N  
ATOM      2  CA  ALA 1   1     134.929 126.370 241.019  1.00 87.66           C  
ATOM      3  C   ALA 1   1     133.988 125.982 242.150  1.00 87.66           C  
ATOM      4  O   ALA 1   1     133.796 126.742 243.095  1.00 87.66           O  
ATOM      5  CB  ALA 1   1     135.005 127.882 240.888  1.00 87.66           C  
ATOM      6  N   THR 1   2     133.409 124.785 242.047  1.00 88.31           N  
ATOM      7  CA  THR 1   2     132.402 124.362 243.013  1.00 88.31           C  
ATOM      8  C   THR 1   2     132.997 124.122 244.395  1.00 88.31           C  
ATOM      9  O   THR 1   2     132.321 124.346 245.406  1.00 88.31           O  
ATOM     10  CB  THR 1   2     131.694 123.102 242.510  1.00 88.31           C  
ATOM     11  CG2 THR 1   2     132.704 122.040 242.102  1.00 88.31           C  
ATOM     12  OG1 THR 1   2     130.846 122.582 243.539  1.00 88.31           O  
ATOM     13  N   ALA 1   3     134.250 123.674 244.462  1.00 84.69           N  
ATOM     14  CA  ALA 1   3     134.846 123.328 245.747  1.00 84.69           C  
ATOM     15  C   ALA 1   3     135.314 124.569 246.493  1.00 84.69           C  
ATOM     16  O   ALA 1   3     134.920 124.810 247.639  1.00 84.69           O  
ATOM     17  CB  ALA 1   3     136.005 122.352 245.538  1.00 84.69           C  
ATOM     18  N   ILE 1   4     136.155 125.382 245.851  1.00 82.59           N  
ATOM     19  CA  ILE 1   4     136.809 126.481 246.550  1.00 82.59           C  
ATOM     20  C   ILE 1   4     135.829 127.551 246.997  1.00 82.59           C  
ATOM     21  O   ILE 1   4     136.229 128.505 247.670  1.00 82.59           O  
ATOM     22  CB  ILE 1   4     137.924 127.096 245.682  1.00 82.59           C  
ATOM     23  CG1 ILE 1   4     138.207 126.222 244.464  1.00 82.59           C  
ATOM     24  CG2 ILE 1   4     139.186 127.274 246.503  1.00 82.59           C  
ATOM     25  CD1 ILE 1   4     137.704 126.809 243.184  1.00 82.59           C  
ATOM     26  N   GLU 1   5     134.551 127.425 246.645  1.00 83.62           N  
ATOM     27  CA  GLU 1   5     133.558 128.319 247.226  1.00 83.62           C  
ATOM     28  C   GLU 1   5     133.432 128.125 248.730  1.00 83.62           C  
ATOM     29  O   GLU 1   5     132.770 128.930 249.394  1.00 83.62           O  
ATOM     30  CB  GLU 1   5     132.201 128.114 246.559  1.00 83.62           C  
ATOM     31  CG  GLU 1   5     132.188 128.493 245.099  1.00 83.62           C  
ATOM     32  CD  GLU 1   5     132.630 129.923 244.871  1.00 83.62           C  
ATOM     33  OE1 GLU 1   5     132.246 130.802 245.672  1.00 83.62           O  
ATOM     34  OE2 GLU 1   5     133.368 130.167 243.894  1.00 83.62           O1-
ATOM     35  N   TYR 1   6     134.051 127.079 249.279  1.00 80.98           N  
ATOM     36  CA  TYR 1   6     134.071 126.899 250.724  1.00 80.98           C  
ATOM     37  C   TYR 1   6     134.786 128.039 251.423  1.00 80.98           C  
ATOM     38  O   TYR 1   6     134.629 128.204 252.635  1.00 80.98           O  
ATOM     39  CB  TYR 1   6     134.742 125.575 251.083  1.00 80.98           C  
ATOM     40  CG  TYR 1   6     136.248 125.654 251.121  1.00 80.98           C  
ATOM     41  CD1 TYR 1   6     136.991 125.616 249.955  1.00 80.98           C  
ATOM     42  CD2 TYR 1   6     136.926 125.752 252.327  1.00 80.98           C  
ATOM     43  CE1 TYR 1   6     138.364 125.688 249.983  1.00 80.98           C  
ATOM     44  CE2 TYR 1   6     138.298 125.823 252.365  1.00 80.98           C  
ATOM     45  CZ  TYR 1   6     139.013 125.789 251.192  1.00 80.98           C  
ATOM     46  OH  TYR 1   6     140.386 125.859 251.228  1.00 80.98           O  
ATOM     47  N   GLY 1   7     135.582 128.821 250.694  1.00 78.83           N  
ATOM     48  CA  GLY 1   7     136.194 129.990 251.292  1.00 78.83           C  
ATOM     49  C   GLY 1   7     135.178 130.915 251.924  1.00 78.83           C  
ATOM     50  O   GLY 1   7     135.494 131.641 252.867  1.00 78.83           O  
ATOM     51  N   LEU 1   8     133.946 130.905 251.414  1.00 79.90           N  
ATOM     52  CA  LEU 1   8     132.865 131.631 252.069  1.00 79.90           C  
ATOM     53  C   LEU 1   8     132.634 131.105 253.476  1.00 79.90           C  
ATOM     54  O   LEU 1   8     132.346 131.877 254.397  1.00 79.90           O  
ATOM     55  CB  LEU 1   8     131.584 131.529 251.242  1.00 79.90           C  
ATOM     56  CG  LEU 1   8     131.338 132.642 250.226  1.00 79.90           C  
ATOM     57  CD1 LEU 1   8     131.255 133.990 250.926  1.00 79.90           C  
ATOM     58  CD2 LEU 1   8     132.413 132.651 249.149  1.00 79.90           C  
ATOM     59  N   ILE 1   9     132.746 129.789 253.660  1.00 79.15           N  
ATOM     60  CA  ILE 1   9     132.618 129.209 254.991  1.00 79.15           C  
ATOM     61  C   ILE 1   9     133.746 129.699 255.885  1.00 79.15           C  
ATOM     62  O   ILE 1   9     133.511 130.301 256.939  1.00 79.15           O  
ATOM     63  CB  ILE 1   9     132.596 127.673 254.897  1.00 79.15           C  
ATOM     64  CG1 ILE 1   9     131.491 127.213 253.948  1.00 79.15           C  
ATOM     65  CG2 ILE 1   9     132.381 127.059 256.255  1.00 79.15           C  
ATOM     66  CD1 ILE 1   9     130.107 127.609 254.390  1.00 79.15           C  
ATOM     67  N   VAL 1  10     134.991 129.470 255.462  1.00 77.97           N  
ATOM     68  CA  VAL 1  10     136.159 129.893 256.221  1.00 77.97           C  
ATOM     69  C   VAL 1  10     136.194 131.397 256.445  1.00 77.97           C  
ATOM     70  O   VAL 1  10     136.852 131.866 257.381  1.00 77.97           O  
ATOM     71  CB  VAL 1  10     137.425 129.402 255.488  1.00 77.97           C  
ATOM     72  CG1 VAL 1  10     138.688 129.773 256.243  1.00 77.97           C  
ATOM     73  CG2 VAL 1  10     137.351 127.903 255.265  1.00 77.97           C  
ATOM     74  N   ALA 1  11     135.475 132.166 255.635  1.00 78.13           N  
ATOM     75  CA  ALA 1  11     135.375 133.604 255.828  1.00 78.13           C  
ATOM     76  C   ALA 1  11     134.127 133.989 256.605  1.00 78.13           C  
ATOM     77  O   ALA 1  11     133.877 135.181 256.806  1.00 78.13           O  
ATOM     78  CB  ALA 1  11     135.401 134.333 254.483  1.00 78.13           C  
ATOM     79  N   LEU 1  12     133.340 133.015 257.048  1.00 77.47           N  
ATOM     80  CA  LEU 1  12     132.135 133.301 257.812  1.00 77.47           C  
ATOM     81  C   LEU 1  12     131.898 132.371 258.992  1.00 77.47           C  
ATOM     82  O   LEU 1  12     130.857 132.506 259.647  1.00 77.47           O  
ATOM     83  CB  LEU 1  12     130.902 133.264 256.900  1.00 77.47           C  
ATOM     84  CG  LEU 1  12     130.530 134.549 256.163  1.00 77.47           C  
ATOM     85  CD1 LEU 1  12     129.566 134.242 255.034  1.00 77.47           C  
ATOM     86  CD2 LEU 1  12     129.927 135.564 257.118  1.00 77.47           C  
ATOM     87  N   ILE 1  13     132.794 131.429 259.278  1.00 77.69           N  
ATOM     88  CA  ILE 1  13     132.695 130.627 260.494  1.00 77.69           C  
ATOM     89  C   ILE 1  13     134.006 130.712 261.261  1.00 77.69           C  
ATOM     90  O   ILE 1  13     134.109 130.219 262.389  1.00 77.69           O  
ATOM     91  CB  ILE 1  13     132.354 129.157 260.196  1.00 77.69           C  
ATOM     92  CG1 ILE 1  13     133.621 128.399 259.804  1.00 77.69           C  
ATOM     93  CG2 ILE 1  13     131.291 129.053 259.118  1.00 77.69           C  
ATOM     94  CD1 ILE 1  13     133.416 126.924 259.620  1.00 77.69           C  
ATOM     95  N   ALA 1  14     135.016 131.330 260.658  1.00 74.24           N  
ATOM     96  CA  ALA 1  14     136.330 131.422 261.279  1.00 74.24           C  
ATOM     97  C   ALA 1  14     136.706 132.849 261.633  1.00 74.24           C  
ATOM     98  O   ALA 1  14     137.124 133.112 262.764  1.00 74.24           O  
ATOM     99  CB  ALA 1  14     137.394 130.812 260.357  1.00 74.24           C  
ATOM    100  N   VAL 1  15     136.592 133.783 260.688  1.00 73.78           N  
ATOM    101  CA  VAL 1  15     136.904 135.176 260.985  1.00 73.78           C  
ATOM    102  C   VAL 1  15     135.878 135.784 261.926  1.00 73.78           C  
ATOM    103  O   VAL 1  15     136.139 136.832 262.531  1.00 73.78           O  
ATOM    104  CB  VAL 1  15     137.014 135.952 259.658  1.00 73.78           C  
ATOM    105  CG1 VAL 1  15     137.394 137.409 259.886  1.00 73.78           C  
ATOM    106  CG2 VAL 1  15     138.013 135.276 258.739  1.00 73.78           C  
ATOM    107  N   VAL 1  16     134.737 135.127 262.102  1.00 73.98           N  
ATOM    108  CA  VAL 1  16     133.721 135.584 263.039  1.00 73.98           C  
ATOM    109  C   VAL 1  16     133.894 134.947 264.410  1.00 73.98           C  
ATOM    110  O   VAL 1  16     133.371 135.482 265.400  1.00 73.98           O  
ATOM    111  CB  VAL 1  16     132.311 135.282 262.497  1.00 73.98           C  
ATOM    112  CG1 VAL 1  16     132.032 136.110 261.261  1.00 73.98           C  
ATOM    113  CG2 VAL 1  16     132.171 133.804 262.202  1.00 73.98           C  
ATOM    114  N   ILE 1  17     134.608 133.829 264.498  1.00 71.33           N  
ATOM    115  CA  ILE 1  17     134.773 133.105 265.748  1.00 71.33           C  
ATOM    116  C   ILE 1  17     136.122 133.380 266.402  1.00 71.33           C  
ATOM    117  O   ILE 1  17     136.209 133.363 267.640  1.00 71.33           O  
ATOM    118  CB  ILE 1  17     134.576 131.594 265.501  1.00 71.33           C  
ATOM    119  CG1 ILE 1  17     133.098 131.310 265.244  1.00 71.33           C  
ATOM    120  CG2 ILE 1  17     135.073 130.757 266.662  1.00 71.33           C  
ATOM    121  CD1 ILE 1  17     132.207 131.743 266.379  1.00 71.33           C  
ATOM    122  N   VAL 1  18     137.163 133.652 265.616  1.00 68.59           N  
ATOM    123  CA  VAL 1  18     138.464 133.978 266.182  1.00 68.59           C  
ATOM    124  C   VAL 1  18     138.371 135.224 267.048  1.00 68.59           C  
ATOM    125  O   VAL 1  18     138.959 135.288 268.132  1.00 68.59           O  
ATOM    126  CB  VAL 1  18     139.501 134.147 265.057  1.00 68.59           C  
ATOM    127  CG1 VAL 1  18     140.781 134.764 265.595  1.00 68.59           C  
ATOM    128  CG2 VAL 1  18     139.788 132.812 264.401  1.00 68.59           C  
ATOM    129  N   THR 1  19     137.626 136.230 266.594  1.00 67.63           N  
ATOM    130  CA  THR 1  19     137.562 137.497 267.310  1.00 67.63           C  
ATOM    131  C   THR 1  19     136.915 137.375 268.678  1.00 67.63           C  
ATOM    132  O   THR 1  19     137.003 138.317 269.469  1.00 67.63           O  
ATOM    133  CB  THR 1  19     136.800 138.531 266.487  1.00 67.63           C  
ATOM    134  CG2 THR 1  19     135.398 138.036 266.183  1.00 67.63           C  
ATOM    135  OG1 THR 1  19     136.717 139.758 267.224  1.00 67.63           O  
ATOM    136  N   ALA 1  20     136.272 136.253 268.975  1.00 65.45           N  
ATOM    137  CA  ALA 1  20     135.676 136.031 270.284  1.00 65.45           C  
ATOM    138  C   ALA 1  20     136.387 134.943 271.066  1.00 65.45           C  
ATOM    139  O   ALA 1  20     136.404 134.976 272.298  1.00 65.45           O  
ATOM    140  CB  ALA 1  20     134.194 135.677 270.140  1.00 65.45           C  
ATOM    141  N   VAL 1  21     136.979 133.971 270.376  1.00 64.28           N  
ATOM    142  CA  VAL 1  21     137.791 132.986 271.075  1.00 64.28           C  
ATOM    143  C   VAL 1  21     139.061 133.644 271.591  1.00 64.28           C  
ATOM    144  O   VAL 1  21     139.622 133.229 272.611  1.00 64.28           O  
ATOM    145  CB  VAL 1  21     138.076 131.789 270.155  1.00 64.28           C  
ATOM    146  CG1 VAL 1  21     138.983 130.795 270.830  1.00 64.28           C  
ATOM    147  CG2 VAL 1  21     136.774 131.120 269.779  1.00 64.28           C  
ATOM    148  N   THR 1  22     139.509 134.703 270.920  1.00 63.15           N  
ATOM    149  CA  THR 1  22     140.572 135.533 271.468  1.00 63.15           C  
ATOM    150  C   THR 1  22     140.189 136.060 272.841  1.00 63.15           C  
ATOM    151  O   THR 1  22     140.986 136.017 273.785  1.00 63.15           O  
ATOM    152  CB  THR 1  22     140.864 136.692 270.516  1.00 63.15           C  
ATOM    153  CG2 THR 1  22     141.920 137.609 271.102  1.00 63.15           C  
ATOM    154  OG1 THR 1  22     141.324 136.177 269.261  1.00 63.15           O  
ATOM    155  N   THR 1  23     138.962 136.561 272.969  1.00 62.48           N  
ATOM    156  CA  THR 1  23     138.506 137.094 274.246  1.00 62.48           C  
ATOM    157  C   THR 1  23     138.349 135.979 275.269  1.00 62.48           C  
ATOM    158  O   THR 1  23     138.701 136.139 276.442  1.00 62.48           O  
ATOM    159  CB  THR 1  23     137.188 137.843 274.055  1.00 62.48           C  
ATOM    160  CG2 THR 1  23     136.809 138.585 275.327  1.00 62.48           C  
ATOM    161  OG1 THR 1  23     137.328 138.785 272.985  1.00 62.48           O  
ATOM    162  N   LEU 1  24     137.808 134.841 274.837  1.00 62.08           N  
ATOM    163  CA  LEU 1  24     137.659 133.700 275.734  1.00 62.08           C  
ATOM    164  C   LEU 1  24     139.001 133.303 276.324  1.00 62.08           C  
ATOM    165  O   LEU 1  24     139.120 133.071 277.532  1.00 62.08           O  
ATOM    166  CB  LEU 1  24     137.029 132.526 274.991  1.00 62.08           C  
ATOM    167  CG  LEU 1  24     136.973 131.220 275.780  1.00 62.08           C  
ATOM    168  CD1 LEU 1  24     136.185 131.408 277.065  1.00 62.08           C  
ATOM    169  CD2 LEU 1  24     136.372 130.109 274.938  1.00 62.08           C  
ATOM    170  N   GLY 1  25     140.024 133.222 275.484  1.00 60.52           N  
ATOM    171  CA  GLY 1  25     141.368 132.999 275.961  1.00 60.52           C  
ATOM    172  C   GLY 1  25     141.770 134.073 276.942  1.00 60.52           C  
ATOM    173  O   GLY 1  25     141.854 133.810 278.141  1.00 60.52           O  
ATOM    174  N   THR 1  26     141.919 135.308 276.463  1.00 61.26           N  
ATOM    175  CA  THR 1  26     142.468 136.369 277.297  1.00 61.26           C  
ATOM    176  C   THR 1  26     141.682 136.586 278.580  1.00 61.26           C  
ATOM    177  O   THR 1  26     142.148 137.327 279.450  1.00 61.26           O  
ATOM    178  CB  THR 1  26     142.554 137.681 276.520  1.00 61.26           C  
ATOM    179  CG2 THR 1  26     141.175 138.244 276.272  1.00 61.26           C  
ATOM    180  OG1 THR 1  26     143.305 138.631 277.281  1.00 61.26           O  
ATOM    181  N   ASN 1  27     140.512 135.967 278.723  1.00 61.47           N  
ATOM    182  CA  ASN 1  27     139.787 136.011 279.984  1.00 61.47           C  
ATOM    183  C   ASN 1  27     140.000 134.776 280.844  1.00 61.47           C  
ATOM    184  O   ASN 1  27     140.103 134.904 282.067  1.00 61.47           O  
ATOM    185  CB  ASN 1  27     138.290 136.202 279.727  1.00 61.47           C  
ATOM    186  CG  ASN 1  27     137.966 137.589 279.217  1.00 61.47           C  
ATOM    187  ND2 ASN 1  27     136.751 137.768 278.714  1.00 61.47           N  
ATOM    188  OD1 ASN 1  27     138.801 138.491 279.275  1.00 61.47           O  
ATOM    189  N   LEU 1  28     140.080 133.584 280.251  1.00 60.22           N  
ATOM    190  CA  LEU 1  28     140.424 132.411 281.046  1.00 60.22           C  
ATOM    191  C   LEU 1  28     141.849 132.498 281.570  1.00 60.22           C  
ATOM    192  O   LEU 1  28     142.135 132.019 282.675  1.00 60.22           O  
ATOM    193  CB  LEU 1  28     140.242 131.139 280.226  1.00 60.22           C  
ATOM    194  CG  LEU 1  28     138.857 130.499 280.241  1.00 60.22           C  
ATOM    195  CD1 LEU 1  28     138.833 129.276 279.342  1.00 60.22           C  
ATOM    196  CD2 LEU 1  28     138.459 130.134 281.657  1.00 60.22           C  
ATOM    197  N   ARG 1  29     142.750 133.094 280.788  1.00 61.71           N  
ATOM    198  CA  ARG 1  29     144.098 133.367 281.265  1.00 61.71           C  
ATOM    199  C   ARG 1  29     144.057 134.062 282.614  1.00 61.71           C  
ATOM    200  O   ARG 1  29     144.545 133.529 283.611  1.00 61.71           O  
ATOM    201  CB  ARG 1  29     144.875 134.224 280.263  1.00 61.71           C  
ATOM    202  CG  ARG 1  29     145.091 133.610 278.894  1.00 61.71           C  
ATOM    203  CD  ARG 1  29     145.413 134.704 277.890  1.00 61.71           C  
ATOM    204  NE  ARG 1  29     146.173 134.226 276.740  1.00 61.71           N  
ATOM    205  CZ  ARG 1  29     145.985 134.655 275.495  1.00 61.71           C  
ATOM    206  NH1 ARG 1  29     145.055 135.564 275.239  1.00 61.71           N1+
ATOM    207  NH2 ARG 1  29     146.722 134.170 274.506  1.00 61.71           N  
ATOM    208  N   THR 1  30     143.455 135.251 282.666  1.00 59.30           N  
ATOM    209  CA  THR 1  30     143.429 136.013 283.907  1.00 59.30           C  
ATOM    210  C   THR 1  30     142.567 135.370 284.977  1.00 59.30           C  
ATOM    211  O   THR 1  30     142.879 135.524 286.160  1.00 59.30           O  
ATOM    212  CB  THR 1  30     142.958 137.447 283.653  1.00 59.30           C  
ATOM    213  CG2 THR 1  30     141.587 137.467 283.016  1.00 59.30           C  
ATOM    214  OG1 THR 1  30     142.913 138.159 284.895  1.00 59.30           O  
ATOM    215  N   ALA 1  31     141.529 134.625 284.604  1.00 59.08           N  
ATOM    216  CA  ALA 1  31     140.749 133.900 285.598  1.00 59.08           C  
ATOM    217  C   ALA 1  31     141.619 132.908 286.351  1.00 59.08           C  
ATOM    218  O   ALA 1  31     141.772 132.994 287.578  1.00 59.08           O  
ATOM    219  CB  ALA 1  31     139.584 133.176 284.922  1.00 59.08           C  
ATOM    220  N   PHE 1  32     142.206 131.960 285.623  1.00 60.35           N  
ATOM    221  CA  PHE 1  32     143.042 130.963 286.275  1.00 60.35           C  
ATOM    222  C   PHE 1  32     144.288 131.593 286.876  1.00 60.35           C  
ATOM    223  O   PHE 1  32     144.834 131.073 287.851  1.00 60.35           O  
ATOM    224  CB  PHE 1  32     143.418 129.864 285.287  1.00 60.35           C  
ATOM    225  CG  PHE 1  32     142.319 128.876 285.032  1.00 60.35           C  
ATOM    226  CD1 PHE 1  32     142.576 127.702 284.347  1.00 60.35           C  
ATOM    227  CD2 PHE 1  32     141.031 129.119 285.471  1.00 60.35           C  
ATOM    228  CE1 PHE 1  32     141.571 126.790 284.108  1.00 60.35           C  
ATOM    229  CE2 PHE 1  32     140.022 128.210 285.234  1.00 60.35           C  
ATOM    230  CZ  PHE 1  32     140.290 127.046 284.552  1.00 60.35           C  
ATOM    231  N   THR 1  33     144.734 132.727 286.336  1.00 59.67           N  
ATOM    232  CA  THR 1  33     145.903 133.395 286.886  1.00 59.67           C  
ATOM    233  C   THR 1  33     145.612 133.935 288.275  1.00 59.67           C  
ATOM    234  O   THR 1  33     146.382 133.709 289.214  1.00 59.67           O  
ATOM    235  CB  THR 1  33     146.349 134.522 285.959  1.00 59.67           C  
ATOM    236  CG2 THR 1  33     147.701 135.062 286.392  1.00 59.67           C  
ATOM    237  OG1 THR 1  33     146.444 134.028 284.619  1.00 59.67           O  
ATOM    238  N   LYS 1  34     144.513 134.674 288.418  1.00 59.18           N  
ATOM    239  CA  LYS 1  34     144.112 135.131 289.739  1.00 59.18           C  
ATOM    240  C   LYS 1  34     143.892 133.952 290.672  1.00 59.18           C  
ATOM    241  O   LYS 1  34     144.314 133.988 291.830  1.00 59.18           O  
ATOM    242  CB  LYS 1  34     142.850 135.983 289.642  1.00 59.18           C  
ATOM    243  CG  LYS 1  34     143.008 137.240 288.810  1.00 59.18           C  
ATOM    244  CD  LYS 1  34     141.774 138.115 288.910  1.00 59.18           C  
ATOM    245  CE  LYS 1  34     140.503 137.287 288.824  1.00 59.18           C  
ATOM    246  NZ  LYS 1  34     140.369 136.604 287.510  1.00 59.18           N1+
ATOM    247  N   ALA 1  35     143.250 132.891 290.179  1.00 57.58           N  
ATOM    248  CA  ALA 1  35     142.970 131.742 291.034  1.00 57.58           C  
ATOM    249  C   ALA 1  35     144.255 131.123 291.566  1.00 57.58           C  
ATOM    250  O   ALA 1  35     144.387 130.861 292.768  1.00 57.58           O  
ATOM    251  CB  ALA 1  35     142.149 130.708 290.267  1.00 57.58           C  
ATOM    252  N   GLY 1  36     145.223 130.890 290.683  1.00 57.95           N  
ATOM    253  CA  GLY 1  36     146.464 130.275 291.109  1.00 57.95           C  
ATOM    254  C   GLY 1  36     147.296 131.183 291.992  1.00 57.95           C  
ATOM    255  O   GLY 1  36     147.832 130.746 293.011  1.00 57.95           O  
ATOM    256  N   ALA 1  37     147.437 132.449 291.606  1.00 58.32           N  
ATOM    257  CA  ALA 1  37     148.184 133.384 292.434  1.00 58.32           C  
ATOM    258  C   ALA 1  37     147.539 133.570 293.793  1.00 58.32           C  
ATOM    259  O   ALA 1  37     148.233 133.906 294.758  1.00 58.32           O  
ATOM    260  CB  ALA 1  37     148.313 134.731 291.725  1.00 58.32           C  
ATOM    261  N   ALA 1  38     146.228 133.360 293.893  1.00 58.37           N  
ATOM    262  CA  ALA 1  38     145.573 133.442 295.186  1.00 58.37           C  
ATOM    263  C   ALA 1  38     145.836 132.194 296.007  1.00 58.37           C  
ATOM    264  O   ALA 1  38     146.191 132.294 297.185  1.00 58.37           O  
ATOM    265  CB  ALA 1  38     144.070 133.657 295.002  1.00 58.37           C  
ATOM    266  N   VAL 1  39     145.684 131.016 295.400  1.00 58.02           N  
ATOM    267  CA  VAL 1  39     145.885 129.782 296.152  1.00 58.02           C  
ATOM    268  C   VAL 1  39     147.344 129.632 296.550  1.00 58.02           C  
ATOM    269  O   VAL 1  39     147.663 128.925 297.512  1.00 58.02           O  
ATOM    270  CB  VAL 1  39     145.380 128.568 295.348  1.00 58.02           C  
ATOM    271  CG1 VAL 1  39     146.313 128.253 294.197  1.00 58.02           C  
ATOM    272  CG2 VAL 1  39     145.211 127.361 296.253  1.00 58.02           C  
ATOM    273  N   SER 1  40     148.251 130.299 295.837  1.00 59.49           N  
ATOM    274  CA  SER 1  40     149.658 130.278 296.211  1.00 59.49           C  
ATOM    275  C   SER 1  40     149.845 130.758 297.642  1.00 59.49           C  
ATOM    276  O   SER 1  40     150.357 130.029 298.496  1.00 59.49           O  
ATOM    277  CB  SER 1  40     150.468 131.145 295.249  1.00 59.49           C  
ATOM    278  OG  SER 1  40     151.675 131.565 295.859  1.00 59.49           O  
ATOM    279  N   THR 1  41     149.431 131.988 297.917  1.00 59.81           N  
ATOM    280  CA  THR 1  41     149.532 132.530 299.262  1.00 59.81           C  
ATOM    281  C   THR 1  41     148.442 132.014 300.187  1.00 59.81           C  
ATOM    282  O   THR 1  41     148.565 132.170 301.405  1.00 59.81           O  
ATOM    283  CB  THR 1  41     149.491 134.055 299.214  1.00 59.81           C  
ATOM    284  CG2 THR 1  41     150.801 134.600 298.679  1.00 59.81           C  
ATOM    285  OG1 THR 1  41     148.424 134.477 298.356  1.00 59.81           O  
ATOM    286  N   ALA 1  42     147.387 131.409 299.649  1.00 59.77           N  
ATOM    287  CA  ALA 1  42     146.363 130.777 300.461  1.00 59.77           C  
ATOM    288  C   ALA 1  42     146.723 129.349 300.830  1.00 59.77           C  
ATOM    289  O   ALA 1  42     145.939 128.678 301.509  1.00 59.77           O  
ATOM    290  CB  ALA 1  42     145.018 130.800 299.729  1.00 59.77           C  
ATOM    291  N   ALA 1  43     147.876 128.875 300.389  1.00 60.70           N  
ATOM    292  CA  ALA 1  43     148.373 127.549 300.718  1.00 60.70           C  
ATOM    293  C   ALA 1  43     149.590 127.581 301.625  1.00 60.70           C  
ATOM    294  O   ALA 1  43     149.682 126.771 302.550  1.00 60.70           O  
ATOM    295  CB  ALA 1  43     148.717 126.791 299.433  1.00 60.70           C  
ATOM    296  N   GLY 1  44     150.522 128.495 301.388  1.00 60.88           N  
ATOM    297  CA  GLY 1  44     151.714 128.580 302.205  1.00 60.88           C  
ATOM    298  C   GLY 1  44     152.972 128.773 301.389  1.00 60.88           C  
ATOM    299  O   GLY 1  44     154.079 128.789 301.935  1.00 60.88           O  
ATOM    300  N   THR 1  45     152.814 128.922 300.080  1.00 62.12           N  
ATOM    301  CA  THR 1  45     153.949 129.123 299.190  1.00 62.12           C  
ATOM    302  C   THR 1  45     154.602 130.478 299.435  1.00 62.12           C  
ATOM    303  O   THR 1  45     155.506 130.602 300.259  1.00 62.12           O  
ATOM    304  CB  THR 1  45     153.531 129.026 297.718  1.00 62.12           C  
ATOM    305  CG2 THR 1  45     154.755 128.889 296.826  1.00 62.12           C  
ATOM    306  OG1 THR 1  45     152.681 127.887 297.536  1.00 62.12           O  
TER   
ATOM    307  N   ALA 2   1     130.276 120.456 244.480  1.00 85.08           N  
ATOM    308  CA  ALA 2   1     129.547 120.667 245.723  1.00 85.08           C  
ATOM    309  C   ALA 2   1     130.050 119.729 246.808  1.00 85.08           C  
ATOM    310  O   ALA 2   1     129.297 119.326 247.689  1.00 85.08           O  
ATOM    311  CB  ALA 2   1     128.055 120.473 245.502  1.00 85.08           C  
ATOM    312  N   THR 2   2     131.339 119.392 246.740  1.00 85.28           N  
ATOM    313  CA  THR 2   2     131.898 118.408 247.660  1.00 85.28           C  
ATOM    314  C   THR 2   2     131.956 118.928 249.092  1.00 85.28           C  
ATOM    315  O   THR 2   2     131.815 118.145 250.038  1.00 85.28           O  
ATOM    316  CB  THR 2   2     133.292 117.987 247.190  1.00 85.28           C  
ATOM    317  CG2 THR 2   2     134.162 119.206 246.917  1.00 85.28           C  
ATOM    318  OG1 THR 2   2     133.913 117.172 248.189  1.00 85.28           O  
ATOM    319  N   ALA 2   3     132.153 120.234 249.272  1.00 82.01           N  
ATOM    320  CA  ALA 2   3     132.320 120.781 250.612  1.00 82.01           C  
ATOM    321  C   ALA 2   3     130.977 120.951 251.310  1.00 82.01           C  
ATOM    322  O   ALA 2   3     130.761 120.431 252.409  1.00 82.01           O  
ATOM    323  CB  ALA 2   3     133.067 122.114 250.543  1.00 82.01           C  
ATOM    324  N   ILE 2   4     130.051 121.675 250.677  1.00 80.49           N  
ATOM    325  CA  ILE 2   4     128.817 122.058 251.349  1.00 80.49           C  
ATOM    326  C   ILE 2   4     127.931 120.864 251.662  1.00 80.49           C  
ATOM    327  O   ILE 2   4     126.887 121.027 252.301  1.00 80.49           O  
ATOM    328  CB  ILE 2   4     128.043 123.103 250.524  1.00 80.49           C  
ATOM    329  CG1 ILE 2   4     128.905 123.638 249.384  1.00 80.49           C  
ATOM    330  CG2 ILE 2   4     127.591 124.243 251.414  1.00 80.49           C  
ATOM    331  CD1 ILE 2   4     128.486 123.136 248.038  1.00 80.49           C  
ATOM    332  N   GLU 2   5     128.313 119.663 251.233  1.00 80.13           N  
ATOM    333  CA  GLU 2   5     127.597 118.479 251.690  1.00 80.13           C  
ATOM    334  C   GLU 2   5     127.738 118.274 253.191  1.00 80.13           C  
ATOM    335  O   GLU 2   5     127.044 117.425 253.757  1.00 80.13           O  
ATOM    336  CB  GLU 2   5     128.086 117.239 250.946  1.00 80.13           C  
ATOM    337  CG  GLU 2   5     127.787 117.270 249.469  1.00 80.13           C  
ATOM    338  CD  GLU 2   5     126.313 117.457 249.183  1.00 80.13           C  
ATOM    339  OE1 GLU 2   5     125.484 116.856 249.899  1.00 80.13           O  
ATOM    340  OE2 GLU 2   5     125.981 118.210 248.245  1.00 80.13           O1-
ATOM    341  N   TYR 2   6     128.621 119.032 253.844  1.00 76.76           N  
ATOM    342  CA  TYR 2   6     128.725 118.972 255.295  1.00 76.76           C  
ATOM    343  C   TYR 2   6     127.437 119.407 255.969  1.00 76.76           C  
ATOM    344  O   TYR 2   6     127.248 119.128 257.155  1.00 76.76           O  
ATOM    345  CB  TYR 2   6     129.879 119.847 255.780  1.00 76.76           C  
ATOM    346  CG  TYR 2   6     129.515 121.304 255.915  1.00 76.76           C  
ATOM    347  CD1 TYR 2   6     129.467 122.130 254.805  1.00 76.76           C  
ATOM    348  CD2 TYR 2   6     129.232 121.857 257.155  1.00 76.76           C  
ATOM    349  CE1 TYR 2   6     129.135 123.458 254.923  1.00 76.76           C  
ATOM    350  CE2 TYR 2   6     128.900 123.184 257.282  1.00 76.76           C  
ATOM    351  CZ  TYR 2   6     128.855 123.981 256.163  1.00 76.76           C  
ATOM    352  OH  TYR 2   6     128.527 125.311 256.288  1.00 76.76           O  
ATOM    353  N   GLY 2   7     126.556 120.098 255.249  1.00 73.74           N  
ATOM    354  CA  GLY 2   7     125.263 120.434 255.814  1.00 73.74           C  
ATOM    355  C   GLY 2   7     124.519 119.218 256.317  1.00 73.74           C  
ATOM    356  O   GLY 2   7     123.701 119.320 257.233  1.00 73.74           O  
ATOM    357  N   LEU 2   8     124.788 118.053 255.725  1.00 74.63           N  
ATOM    358  CA  LEU 2   8     124.248 116.809 256.261  1.00 74.63           C  
ATOM    359  C   LEU 2   8     124.740 116.570 257.679  1.00 74.63           C  
ATOM    360  O   LEU 2   8     123.992 116.073 258.530  1.00 74.63           O  
ATOM    361  CB  LEU 2   8     124.629 115.637 255.358  1.00 74.63           C  
ATOM    362  CG  LEU 2   8     123.633 115.270 254.259  1.00 74.63           C  
ATOM    363  CD1 LEU 2   8     122.293 114.884 254.867  1.00 74.63           C  
ATOM    364  CD2 LEU 2   8     123.473 116.404 253.259  1.00 74.63           C  
ATOM    365  N   ILE 2   9     126.001 116.909 257.951  1.00 72.87           N  
ATOM    366  CA  ILE 2   9     126.530 116.788 259.304  1.00 72.87           C  
ATOM    367  C   ILE 2   9     125.793 117.732 260.239  1.00 72.87           C  
ATOM    368  O   ILE 2   9     125.196 117.309 261.237  1.00 72.87           O  
ATOM    369  CB  ILE 2   9     128.046 117.059 259.303  1.00 72.87           C  
ATOM    370  CG1 ILE 2   9     128.750 116.133 258.311  1.00 72.87           C  
ATOM    371  CG2 ILE 2   9     128.623 116.856 260.679  1.00 72.87           C  
ATOM    372  CD1 ILE 2   9     128.602 114.671 258.634  1.00 72.87           C  
ATOM    373  N   VAL 2  10     125.803 119.027 259.916  1.00 71.63           N  
ATOM    374  CA  VAL 2  10     125.129 120.034 260.725  1.00 71.63           C  
ATOM    375  C   VAL 2  10     123.638 119.773 260.858  1.00 71.63           C  
ATOM    376  O   VAL 2  10     123.008 120.256 261.805  1.00 71.63           O  
ATOM    377  CB  VAL 2  10     125.406 121.422 260.111  1.00 71.63           C  
ATOM    378  CG1 VAL 2  10     124.767 122.532 260.925  1.00 71.63           C  
ATOM    379  CG2 VAL 2  10     126.902 121.645 259.976  1.00 71.63           C  
ATOM    380  N   ALA 2  11     123.057 118.987 259.955  1.00 70.44           N  
ATOM    381  CA  ALA 2  11     121.657 118.608 260.053  1.00 70.44           C  
ATOM    382  C   ALA 2  11     121.477 117.255 260.718  1.00 70.44           C  
ATOM    383  O   ALA 2  11     120.346 116.773 260.828  1.00 70.44           O  
ATOM    384  CB  ALA 2  11     121.002 118.604 258.669  1.00 70.44           C  
ATOM    385  N   LEU 2  12     122.562 116.629 261.165  1.00 68.59           N  
ATOM    386  CA  LEU 2  12     122.473 115.337 261.828  1.00 68.59           C  
ATOM    387  C   LEU 2  12     123.373 115.184 263.044  1.00 68.59           C  
ATOM    388  O   LEU 2  12     123.408 114.089 263.617  1.00 68.59           O  
ATOM    389  CB  LEU 2  12     122.786 114.206 260.838  1.00 68.59           C  
ATOM    390  CG  LEU 2  12     121.631 113.661 260.000  1.00 68.59           C  
ATOM    391  CD1 LEU 2  12     122.170 112.863 258.828  1.00 68.59           C  
ATOM    392  CD2 LEU 2  12     120.704 112.809 260.847  1.00 68.59           C  
ATOM    393  N   ILE 2  13     124.113 116.216 263.448  1.00 69.53           N  
ATOM    394  CA  ILE 2  13     124.861 116.172 264.700  1.00 69.53           C  
ATOM    395  C   ILE 2  13     124.492 117.380 265.549  1.00 69.53           C  
ATOM    396  O   ILE 2  13     124.901 117.485 266.708  1.00 69.53           O  
ATOM    397  CB  ILE 2  13     126.381 116.132 264.471  1.00 69.53           C  
ATOM    398  CG1 ILE 2  13     126.905 117.545 264.214  1.00 69.53           C  
ATOM    399  CG2 ILE 2  13     126.735 115.195 263.333  1.00 69.53           C  
ATOM    400  CD1 ILE 2  13     128.398 117.631 264.108  1.00 69.53           C  
ATOM    401  N   ALA 2  14     123.724 118.302 264.977  1.00 65.49           N  
ATOM    402  CA  ALA 2  14     123.355 119.523 265.679  1.00 65.49           C  
ATOM    403  C   ALA 2  14     121.868 119.600 265.969  1.00 65.49           C  
ATOM    404  O   ALA 2  14     121.477 119.872 267.108  1.00 65.49           O  
ATOM    405  CB  ALA 2  14     123.797 120.751 264.871  1.00 65.49           C  
ATOM    406  N   VAL 2  15     121.019 119.388 264.963  1.00 63.39           N  
ATOM    407  CA  VAL 2  15     119.579 119.413 265.194  1.00 63.39           C  
ATOM    408  C   VAL 2  15     119.132 118.224 266.023  1.00 63.39           C  
ATOM    409  O   VAL 2  15     118.026 118.236 266.579  1.00 63.39           O  
ATOM    410  CB  VAL 2  15     118.860 119.479 263.832  1.00 63.39           C  
ATOM    411  CG1 VAL 2  15     117.350 119.566 263.996  1.00 63.39           C  
ATOM    412  CG2 VAL 2  15     119.378 120.655 263.026  1.00 63.39           C  
ATOM    413  N   VAL 2  16     119.984 117.212 266.162  1.00 63.72           N  
ATOM    414  CA  VAL 2  16     119.683 116.058 266.998  1.00 63.72           C  
ATOM    415  C   VAL 2  16     120.209 116.239 268.415  1.00 63.72           C  
ATOM    416  O   VAL 2  16     119.736 115.551 269.334  1.00 63.72           O  
ATOM    417  CB  VAL 2  16     120.272 114.776 266.382  1.00 63.72           C  
ATOM    418  CG1 VAL 2  16     119.571 114.446 265.082  1.00 63.72           C  
ATOM    419  CG2 VAL 2  16     121.762 114.936 266.171  1.00 63.72           C  
ATOM    420  N   ILE 2  17     121.166 117.139 268.619  1.00 62.37           N  
ATOM    421  CA  ILE 2  17     121.786 117.339 269.920  1.00 62.37           C  
ATOM    422  C   ILE 2  17     121.229 118.557 270.646  1.00 62.37           C  
ATOM    423  O   ILE 2  17     121.170 118.549 271.885  1.00 62.37           O  
ATOM    424  CB  ILE 2  17     123.317 117.444 269.755  1.00 62.37           C  
ATOM    425  CG1 ILE 2  17     123.888 116.069 269.417  1.00 62.37           C  
ATOM    426  CG2 ILE 2  17     123.987 117.995 270.996  1.00 62.37           C  
ATOM    427  CD1 ILE 2  17     123.575 115.028 270.460  1.00 62.37           C  
ATOM    428  N   VAL 2  18     120.802 119.588 269.918  1.00 60.78           N  
ATOM    429  CA  VAL 2  18     120.209 120.758 270.548  1.00 60.78           C  
ATOM    430  C   VAL 2  18     118.963 120.368 271.328  1.00 60.78           C  
ATOM    431  O   VAL 2  18     118.738 120.849 272.443  1.00 60.78           O  
ATOM    432  CB  VAL 2  18     119.901 121.830 269.487  1.00 60.78           C  
ATOM    433  CG1 VAL 2  18     119.028 122.928 270.072  1.00 60.78           C  
ATOM    434  CG2 VAL 2  18     121.188 122.410 268.936  1.00 60.78           C  
ATOM    435  N   THR 2  19     118.140 119.487 270.763  1.00 60.20           N  
ATOM    436  CA  THR 2  19     116.876 119.134 271.393  1.00 60.20           C  
ATOM    437  C   THR 2  19     117.052 118.417 272.720  1.00 60.20           C  
ATOM    438  O   THR 2  19     116.073 118.267 273.455  1.00 60.20           O  
ATOM    439  CB  THR 2  19     116.044 118.260 270.458  1.00 60.20           C  
ATOM    440  CG2 THR 2  19     116.811 117.002 270.091  1.00 60.20           C  
ATOM    441  OG1 THR 2  19     114.822 117.895 271.112  1.00 60.20           O  
ATOM    442  N   ALA 2  20     118.259 117.971 273.041  1.00 58.53           N  
ATOM    443  CA  ALA 2  20     118.527 117.326 274.317  1.00 58.53           C  
ATOM    444  C   ALA 2  20     119.423 118.162 275.211  1.00 58.53           C  
ATOM    445  O   ALA 2  20     119.328 118.078 276.438  1.00 58.53           O  
ATOM    446  CB  ALA 2  20     119.163 115.951 274.096  1.00 58.53           C  
ATOM    447  N   VAL 2  21     120.297 118.978 274.624  1.00 58.22           N  
ATOM    448  CA  VAL 2  21     121.075 119.900 275.437  1.00 58.22           C  
ATOM    449  C   VAL 2  21     120.165 120.982 275.995  1.00 58.22           C  
ATOM    450  O   VAL 2  21     120.417 121.529 277.074  1.00 58.22           O  
ATOM    451  CB  VAL 2  21     122.240 120.474 274.612  1.00 58.22           C  
ATOM    452  CG1 VAL 2  21     123.011 121.494 275.408  1.00 58.22           C  
ATOM    453  CG2 VAL 2  21     123.161 119.352 274.193  1.00 58.22           C  
ATOM    454  N   THR 2  22     119.073 121.279 275.292  1.00 57.92           N  
ATOM    455  CA  THR 2  22     118.033 122.123 275.859  1.00 57.92           C  
ATOM    456  C   THR 2  22     117.522 121.542 277.168  1.00 57.92           C  
ATOM    457  O   THR 2  22     117.368 122.257 278.164  1.00 57.92           O  
ATOM    458  CB  THR 2  22     116.886 122.268 274.859  1.00 57.92           C  
ATOM    459  CG2 THR 2  22     115.757 123.087 275.459  1.00 57.92           C  
ATOM    460  OG1 THR 2  22     117.364 122.912 273.672  1.00 57.92           O  
ATOM    461  N   THR 2  23     117.256 120.237 277.181  1.00 57.57           N  
ATOM    462  CA  THR 2  23     116.760 119.592 278.389  1.00 57.57           C  
ATOM    463  C   THR 2  23     117.833 119.565 279.465  1.00 57.57           C  
ATOM    464  O   THR 2  23     117.554 119.789 280.649  1.00 57.57           O  
ATOM    465  CB  THR 2  23     116.283 118.178 278.063  1.00 57.57           C  
ATOM    466  CG2 THR 2  23     115.566 117.570 279.259  1.00 57.57           C  
ATOM    467  OG1 THR 2  23     115.383 118.224 276.949  1.00 57.57           O  
ATOM    468  N   LEU 2  24     119.073 119.280 279.069  1.00 56.52           N  
ATOM    469  CA  LEU 2  24     120.176 119.275 280.023  1.00 56.52           C  
ATOM    470  C   LEU 2  24     120.284 120.618 280.726  1.00 56.52           C  
ATOM    471  O   LEU 2  24     120.432 120.684 281.951  1.00 56.52           O  
ATOM    472  CB  LEU 2  24     121.483 118.935 279.313  1.00 56.52           C  
ATOM    473  CG  LEU 2  24     122.737 119.060 280.177  1.00 56.52           C  
ATOM    474  CD1 LEU 2  24     122.640 118.153 281.391  1.00 56.52           C  
ATOM    475  CD2 LEU 2  24     123.981 118.742 279.365  1.00 56.52           C  
ATOM    476  N   GLY 2  25     120.211 121.700 279.963  1.00 56.23           N  
ATOM    477  CA  GLY 2  25     120.153 123.020 280.543  1.00 56.23           C  
ATOM    478  C   GLY 2  25     118.975 123.138 281.481  1.00 56.23           C  
ATOM    479  O   GLY 2  25     119.159 123.177 282.697  1.00 56.23           O  
ATOM    480  N   THR 2  26     117.757 123.093 280.937  1.00 57.11           N  
ATOM    481  CA  THR 2  26     116.574 123.371 281.741  1.00 57.11           C  
ATOM    482  C   THR 2  26     116.448 122.459 282.951  1.00 57.11           C  
ATOM    483  O   THR 2  26     115.591 122.711 283.803  1.00 57.11           O  
ATOM    484  CB  THR 2  26     115.309 123.273 280.891  1.00 57.11           C  
ATOM    485  CG2 THR 2  26     115.028 121.836 280.516  1.00 57.11           C  
ATOM    486  OG1 THR 2  26     114.198 123.772 281.641  1.00 57.11           O  
ATOM    487  N   ASN 2  27     117.270 121.417 283.052  1.00 57.28           N  
ATOM    488  CA  ASN 2  27     117.303 120.601 284.257  1.00 57.28           C  
ATOM    489  C   ASN 2  27     118.433 120.972 285.203  1.00 57.28           C  
ATOM    490  O   ASN 2  27     118.230 120.953 286.420  1.00 57.28           O  
ATOM    491  CB  ASN 2  27     117.412 119.119 283.888  1.00 57.28           C  
ATOM    492  CG  ASN 2  27     116.137 118.585 283.272  1.00 57.28           C  
ATOM    493  ND2 ASN 2  27     116.216 117.400 282.679  1.00 57.28           N  
ATOM    494  OD1 ASN 2  27     115.091 119.230 283.330  1.00 57.28           O  
ATOM    495  N   LEU 2  28     119.616 121.315 284.691  1.00 55.57           N  
ATOM    496  CA  LEU 2  28     120.663 121.810 285.579  1.00 55.57           C  
ATOM    497  C   LEU 2  28     120.283 123.147 286.192  1.00 55.57           C  
ATOM    498  O   LEU 2  28     120.646 123.430 287.342  1.00 55.57           O  
ATOM    499  CB  LEU 2  28     121.983 121.930 284.829  1.00 55.57           C  
ATOM    500  CG  LEU 2  28     122.873 120.690 284.789  1.00 55.57           C  
ATOM    501  CD1 LEU 2  28     124.120 120.964 283.969  1.00 55.57           C  
ATOM    502  CD2 LEU 2  28     123.239 120.259 286.195  1.00 55.57           C  
ATOM    503  N   ARG 2  29     119.565 123.981 285.437  1.00 57.53           N  
ATOM    504  CA  ARG 2  29     119.019 125.213 285.987  1.00 57.53           C  
ATOM    505  C   ARG 2  29     118.281 124.939 287.285  1.00 57.53           C  
ATOM    506  O   ARG 2  29     118.664 125.438 288.343  1.00 57.53           O  
ATOM    507  CB  ARG 2  29     118.080 125.893 284.988  1.00 57.53           C  
ATOM    508  CG  ARG 2  29     118.706 126.325 283.678  1.00 57.53           C  
ATOM    509  CD  ARG 2  29     117.622 126.517 282.631  1.00 57.53           C  
ATOM    510  NE  ARG 2  29     118.001 127.439 281.567  1.00 57.53           N  
ATOM    511  CZ  ARG 2  29     117.677 127.273 280.290  1.00 57.53           C  
ATOM    512  NH1 ARG 2  29     116.973 126.213 279.916  1.00 57.53           N1+
ATOM    513  NH2 ARG 2  29     118.059 128.163 279.383  1.00 57.53           N  
ATOM    514  N   THR 2  30     117.227 124.125 287.222  1.00 56.08           N  
ATOM    515  CA  THR 2  30     116.424 123.861 288.408  1.00 56.08           C  
ATOM    516  C   THR 2  30     117.166 123.053 289.456  1.00 56.08           C  
ATOM    517  O   THR 2  30     116.900 123.237 290.646  1.00 56.08           O  
ATOM    518  CB  THR 2  30     115.119 123.154 288.036  1.00 56.08           C  
ATOM    519  CG2 THR 2  30     115.389 121.857 287.307  1.00 56.08           C  
ATOM    520  OG1 THR 2  30     114.371 122.882 289.225  1.00 56.08           O  
ATOM    521  N   ALA 2  31     118.110 122.202 289.060  1.00 55.47           N  
ATOM    522  CA  ALA 2  31     118.922 121.496 290.041  1.00 55.47           C  
ATOM    523  C   ALA 2  31     119.695 122.473 290.913  1.00 55.47           C  
ATOM    524  O   ALA 2  31     119.522 122.513 292.140  1.00 55.47           O  
ATOM    525  CB  ALA 2  31     119.887 120.542 289.335  1.00 55.47           C  
ATOM    526  N   PHE 2  32     120.548 123.280 290.286  1.00 55.44           N  
ATOM    527  CA  PHE 2  32     121.336 124.233 291.052  1.00 55.44           C  
ATOM    528  C   PHE 2  32     120.453 125.289 291.697  1.00 55.44           C  
ATOM    529  O   PHE 2  32     120.814 125.844 292.736  1.00 55.44           O  
ATOM    530  CB  PHE 2  32     122.391 124.882 290.162  1.00 55.44           C  
ATOM    531  CG  PHE 2  32     123.581 124.010 289.895  1.00 55.44           C  
ATOM    532  CD1 PHE 2  32     124.716 124.532 289.302  1.00 55.44           C  
ATOM    533  CD2 PHE 2  32     123.565 122.668 290.230  1.00 55.44           C  
ATOM    534  CE1 PHE 2  32     125.812 123.734 289.052  1.00 55.44           C  
ATOM    535  CE2 PHE 2  32     124.659 121.865 289.981  1.00 55.44           C  
ATOM    536  CZ  PHE 2  32     125.782 122.398 289.392  1.00 55.44           C  
ATOM    537  N   THR 2  33     119.284 125.560 291.118  1.00 56.80           N  
ATOM    538  CA  THR 2  33     118.381 126.538 291.704  1.00 56.80           C  
ATOM    539  C   THR 2  33     117.840 126.045 293.034  1.00 56.80           C  
ATOM    540  O   THR 2  33     117.871 126.767 294.036  1.00 56.80           O  
ATOM    541  CB  THR 2  33     117.236 126.838 290.743  1.00 56.80           C  
ATOM    542  CG2 THR 2  33     116.430 128.029 291.231  1.00 56.80           C  
ATOM    543  OG1 THR 2  33     117.767 127.126 289.445  1.00 56.80           O  
ATOM    544  N   LYS 2  34     117.316 124.820 293.057  1.00 56.90           N  
ATOM    545  CA  LYS 2  34     116.881 124.239 294.317  1.00 56.90           C  
ATOM    546  C   LYS 2  34     118.033 124.169 295.304  1.00 56.90           C  
ATOM    547  O   LYS 2  34     117.864 124.485 296.483  1.00 56.90           O  
ATOM    548  CB  LYS 2  34     116.289 122.853 294.083  1.00 56.90           C  
ATOM    549  CG  LYS 2  34     115.067 122.839 293.188  1.00 56.90           C  
ATOM    550  CD  LYS 2  34     114.436 121.460 293.150  1.00 56.90           C  
ATOM    551  CE  LYS 2  34     115.493 120.376 293.030  1.00 56.90           C  
ATOM    552  NZ  LYS 2  34     116.251 120.474 291.754  1.00 56.90           N1+
ATOM    553  N   ALA 2  35     119.220 123.775 294.835  1.00 55.01           N  
ATOM    554  CA  ALA 2  35     120.358 123.646 295.739  1.00 55.01           C  
ATOM    555  C   ALA 2  35     120.697 124.979 296.394  1.00 55.01           C  
ATOM    556  O   ALA 2  35     120.872 125.062 297.615  1.00 55.01           O  
ATOM    557  CB  ALA 2  35     121.565 123.094 294.984  1.00 55.01           C  
ATOM    558  N   GLY 2  36     120.785 126.040 295.593  1.00 55.78           N  
ATOM    559  CA  GLY 2  36     121.132 127.336 296.142  1.00 55.78           C  
ATOM    560  C   GLY 2  36     120.043 127.914 297.021  1.00 55.78           C  
ATOM    561  O   GLY 2  36     120.320 128.440 298.098  1.00 55.78           O  
ATOM    562  N   ALA 2  37     118.791 127.846 296.567  1.00 56.12           N  
ATOM    563  CA  ALA 2  37     117.695 128.341 297.384  1.00 56.12           C  
ATOM    564  C   ALA 2  37     117.568 127.568 298.683  1.00 56.12           C  
ATOM    565  O   ALA 2  37     117.061 128.112 299.669  1.00 56.12           O  
ATOM    566  CB  ALA 2  37     116.383 128.272 296.604  1.00 56.12           C  
ATOM    567  N   ALA 2  38     118.018 126.316 298.707  1.00 56.66           N  
ATOM    568  CA  ALA 2  38     117.998 125.558 299.945  1.00 56.66           C  
ATOM    569  C   ALA 2  38     119.134 125.983 300.857  1.00 56.66           C  
ATOM    570  O   ALA 2  38     118.913 126.221 302.047  1.00 56.66           O  
ATOM    571  CB  ALA 2  38     118.083 124.060 299.648  1.00 56.66           C  
ATOM    572  N   VAL 2  39     120.347 126.100 300.315  1.00 56.88           N  
ATOM    573  CA  VAL 2  39     121.483 126.467 301.154  1.00 56.88           C  
ATOM    574  C   VAL 2  39     121.336 127.893 301.658  1.00 56.88           C  
ATOM    575  O   VAL 2  39     121.923 128.260 302.680  1.00 56.88           O  
ATOM    576  CB  VAL 2  39     122.808 126.260 300.393  1.00 56.88           C  
ATOM    577  CG1 VAL 2  39     122.995 127.322 299.330  1.00 56.88           C  
ATOM    578  CG2 VAL 2  39     123.981 126.247 301.358  1.00 56.88           C  
ATOM    579  N   SER 2  40     120.544 128.712 300.968  1.00 58.09           N  
ATOM    580  CA  SER 2  40     120.279 130.065 301.438  1.00 58.09           C  
ATOM    581  C   SER 2  40     119.705 130.049 302.843  1.00 58.09           C  
ATOM    582  O   SER 2  40     120.282 130.618 303.774  1.00 58.09           O  
ATOM    583  CB  SER 2  40     119.323 130.774 300.482  1.00 58.09           C  
ATOM    584  OG  SER 2  40     118.653 131.830 301.142  1.00 58.09           O  
ATOM    585  N   THR 2  41     118.564 129.394 303.015  1.00 58.34           N  
ATOM    586  CA  THR 2  41     117.949 129.287 304.327  1.00 58.34           C  
ATOM    587  C   THR 2  41     118.616 128.243 305.206  1.00 58.34           C  
ATOM    588  O   THR 2  41     118.382 128.239 306.419  1.00 58.34           O  
ATOM    589  CB  THR 2  41     116.462 128.968 304.183  1.00 58.34           C  
ATOM    590  CG2 THR 2  41     115.706 130.192 303.706  1.00 58.34           C  
ATOM    591  OG1 THR 2  41     116.292 127.911 303.231  1.00 58.34           O  
ATOM    592  N   ALA 2  42     119.436 127.364 304.637  1.00 60.17           N  
ATOM    593  CA  ALA 2  42     120.210 126.414 305.416  1.00 60.17           C  
ATOM    594  C   ALA 2  42     121.525 127.003 305.896  1.00 60.17           C  
ATOM    595  O   ALA 2  42     122.299 126.307 306.559  1.00 60.17           O  
ATOM    596  CB  ALA 2  42     120.478 125.150 304.595  1.00 60.17           C  
ATOM    597  N   ALA 2  43     121.794 128.254 305.563  1.00 60.89           N  
ATOM    598  CA  ALA 2  43     122.983 128.962 306.006  1.00 60.89           C  
ATOM    599  C   ALA 2  43     122.679 130.076 306.989  1.00 60.89           C  
ATOM    600  O   ALA 2  43     123.411 130.243 307.967  1.00 60.89           O  
ATOM    601  CB  ALA 2  43     123.724 129.539 304.796  1.00 60.89           C  
ATOM    602  N   GLY 2  44     121.616 130.838 306.761  1.00 61.06           N  
ATOM    603  CA  GLY 2  44     121.269 131.926 307.650  1.00 61.06           C  
ATOM    604  C   GLY 2  44     120.879 133.187 306.911  1.00 61.06           C  
ATOM    605  O   GLY 2  44     120.630 134.225 307.528  1.00 61.06           O  
ATOM    606  N   THR 2  45     120.827 133.107 305.587  1.00 63.37           N  
ATOM    607  CA  THR 2  45     120.457 134.250 304.766  1.00 63.37           C  
ATOM    608  C   THR 2  45     118.993 134.620 304.969  1.00 63.37           C  
ATOM    609  O   THR 2  45     118.661 135.419 305.844  1.00 63.37           O  
ATOM    610  CB  THR 2  45     120.703 133.975 303.277  1.00 63.37           C  
ATOM    611  CG2 THR 2  45     120.648 135.267 302.479  1.00 63.37           C  
ATOM    612  OG1 THR 2  45     121.990 133.367 303.108  1.00 63.37           O  
TER   
ATOM    613  N   ALA 3   1     136.070 116.883 249.096  1.00 82.15           N  
ATOM    614  CA  ALA 3   1     136.001 116.046 250.286  1.00 82.15           C  
ATOM    615  C   ALA 3   1     136.709 116.713 251.455  1.00 82.15           C  
ATOM    616  O   ALA 3   1     137.254 116.042 252.324  1.00 82.15           O  
ATOM    617  CB  ALA 3   1     136.602 114.678 250.011  1.00 82.15           C  
ATOM    618  N   THR 3   2     136.686 118.047 251.469  1.00 82.27           N  
ATOM    619  CA  THR 3   2     137.432 118.790 252.478  1.00 82.27           C  
ATOM    620  C   THR 3   2     136.843 118.616 253.872  1.00 82.27           C  
ATOM    621  O   THR 3   2     137.583 118.632 254.862  1.00 82.27           O  
ATOM    622  CB  THR 3   2     137.484 120.273 252.102  1.00 82.27           C  
ATOM    623  CG2 THR 3   2     136.091 120.800 251.788  1.00 82.27           C  
ATOM    624  OG1 THR 3   2     138.047 121.026 253.180  1.00 82.27           O  
ATOM    625  N   ALA 3   3     135.525 118.446 253.972  1.00 78.53           N  
ATOM    626  CA  ALA 3   3     134.884 118.376 255.280  1.00 78.53           C  
ATOM    627  C   ALA 3   3     135.047 116.995 255.902  1.00 78.53           C  
ATOM    628  O   ALA 3   3     135.549 116.857 257.022  1.00 78.53           O  
ATOM    629  CB  ALA 3   3     133.404 118.741 255.156  1.00 78.53           C  
ATOM    630  N   ILE 3   4     134.636 115.951 255.179  1.00 76.76           N  
ATOM    631  CA  ILE 3   4     134.567 114.619 255.767  1.00 76.76           C  
ATOM    632  C   ILE 3   4     135.938 114.067 256.118  1.00 76.76           C  
ATOM    633  O   ILE 3   4     136.031 112.981 256.695  1.00 76.76           O  
ATOM    634  CB  ILE 3   4     133.816 113.648 254.839  1.00 76.76           C  
ATOM    635  CG1 ILE 3   4     133.127 114.405 253.705  1.00 76.76           C  
ATOM    636  CG2 ILE 3   4     132.796 112.853 255.628  1.00 76.76           C  
ATOM    637  CD1 ILE 3   4     133.793 114.220 252.378  1.00 76.76           C  
ATOM    638  N   GLU 3   5     137.012 114.784 255.789  1.00 77.34           N  
ATOM    639  CA  GLU 3   5     138.320 114.384 256.290  1.00 77.34           C  
ATOM    640  C   GLU 3   5     138.399 114.480 257.806  1.00 77.34           C  
ATOM    641  O   GLU 3   5     139.375 114.003 258.396  1.00 77.34           O  
ATOM    642  CB  GLU 3   5     139.418 115.232 255.655  1.00 77.34           C  
ATOM    643  CG  GLU 3   5     139.547 115.029 254.166  1.00 77.34           C  
ATOM    644  CD  GLU 3   5     139.781 113.579 253.801  1.00 77.34           C  
ATOM    645  OE1 GLU 3   5     140.547 112.899 254.516  1.00 77.34           O  
ATOM    646  OE2 GLU 3   5     139.195 113.117 252.800  1.00 77.34           O1-
ATOM    647  N   TYR 3   6     137.398 115.085 258.448  1.00 73.66           N  
ATOM    648  CA  TYR 3   6     137.351 115.110 259.901  1.00 73.66           C  
ATOM    649  C   TYR 3   6     137.248 113.714 260.486  1.00 73.66           C  
ATOM    650  O   TYR 3   6     137.506 113.533 261.677  1.00 73.66           O  
ATOM    651  CB  TYR 3   6     136.173 115.954 260.380  1.00 73.66           C  
ATOM    652  CG  TYR 3   6     134.865 115.207 260.400  1.00 73.66           C  
ATOM    653  CD1 TYR 3   6     134.142 115.009 259.237  1.00 73.66           C  
ATOM    654  CD2 TYR 3   6     134.345 114.709 261.586  1.00 73.66           C  
ATOM    655  CE1 TYR 3   6     132.949 114.327 259.249  1.00 73.66           C  
ATOM    656  CE2 TYR 3   6     133.152 114.027 261.607  1.00 73.66           C  
ATOM    657  CZ  TYR 3   6     132.456 113.839 260.437  1.00 73.66           C  
ATOM    658  OH  TYR 3   6     131.261 113.159 260.456  1.00 73.66           O  
ATOM    659  N   GLY 3   7     136.860 112.727 259.680  1.00 70.74           N  
ATOM    660  CA  GLY 3   7     136.858 111.358 260.162  1.00 70.74           C  
ATOM    661  C   GLY 3   7     138.202 110.936 260.710  1.00 70.74           C  
ATOM    662  O   GLY 3   7     138.277 110.065 261.578  1.00 70.74           O  
ATOM    663  N   LEU 3   8     139.281 111.543 260.212  1.00 71.63           N  
ATOM    664  CA  LEU 3   8     140.594 111.324 260.803  1.00 71.63           C  
ATOM    665  C   LEU 3   8     140.616 111.771 262.256  1.00 71.63           C  
ATOM    666  O   LEU 3   8     141.252 111.134 263.102  1.00 71.63           O  
ATOM    667  CB  LEU 3   8     141.664 112.062 260.000  1.00 71.63           C  
ATOM    668  CG  LEU 3   8     142.344 111.271 258.884  1.00 71.63           C  
ATOM    669  CD1 LEU 3   8     143.047 110.047 259.454  1.00 71.63           C  
ATOM    670  CD2 LEU 3   8     141.350 110.876 257.804  1.00 71.63           C  
ATOM    671  N   ILE 3   9     139.934 112.876 262.561  1.00 69.94           N  
ATOM    672  CA  ILE 3   9     139.837 113.334 263.944  1.00 69.94           C  
ATOM    673  C   ILE 3   9     139.080 112.313 264.779  1.00 69.94           C  
ATOM    674  O   ILE 3   9     139.597 111.789 265.772  1.00 69.94           O  
ATOM    675  CB  ILE 3   9     139.167 114.718 263.994  1.00 69.94           C  
ATOM    676  CG1 ILE 3   9     139.916 115.705 263.101  1.00 69.94           C  
ATOM    677  CG2 ILE 3   9     139.133 115.241 265.406  1.00 69.94           C  
ATOM    678  CD1 ILE 3   9     141.344 115.934 263.514  1.00 69.94           C  
ATOM    679  N   VAL 3  10     137.850 111.996 264.370  1.00 68.52           N  
ATOM    680  CA  VAL 3  10     137.022 111.029 265.077  1.00 68.52           C  
ATOM    681  C   VAL 3  10     137.671 109.657 265.157  1.00 68.52           C  
ATOM    682  O   VAL 3  10     137.327 108.861 266.040  1.00 68.52           O  
ATOM    683  CB  VAL 3  10     135.646 110.961 264.384  1.00 68.52           C  
ATOM    684  CG1 VAL 3  10     134.710 109.999 265.092  1.00 68.52           C  
ATOM    685  CG2 VAL 3  10     135.033 112.349 264.304  1.00 68.52           C  
ATOM    686  N   ALA 3  11     138.630 109.365 264.284  1.00 66.94           N  
ATOM    687  CA  ALA 3  11     139.368 108.114 264.341  1.00 66.94           C  
ATOM    688  C   ALA 3  11     140.684 108.263 265.088  1.00 66.94           C  
ATOM    689  O   ALA 3  11     141.448 107.297 265.177  1.00 66.94           O  
ATOM    690  CB  ALA 3  11     139.623 107.572 262.933  1.00 66.94           C  
ATOM    691  N   LEU 3  12     140.968 109.444 265.626  1.00 66.53           N  
ATOM    692  CA  LEU 3  12     142.200 109.664 266.368  1.00 66.53           C  
ATOM    693  C   LEU 3  12     142.039 110.492 267.632  1.00 66.53           C  
ATOM    694  O   LEU 3  12     143.052 110.783 268.279  1.00 66.53           O  
ATOM    695  CB  LEU 3  12     143.253 110.328 265.473  1.00 66.53           C  
ATOM    696  CG  LEU 3  12     144.133 109.416 264.620  1.00 66.53           C  
ATOM    697  CD1 LEU 3  12     144.816 110.221 263.531  1.00 66.53           C  
ATOM    698  CD2 LEU 3  12     145.160 108.700 265.479  1.00 66.53           C  
ATOM    699  N   ILE 3  13     140.826 110.903 268.000  1.00 67.61           N  
ATOM    700  CA  ILE 3  13     140.600 111.554 269.286  1.00 67.61           C  
ATOM    701  C   ILE 3  13     139.495 110.824 270.032  1.00 67.61           C  
ATOM    702  O   ILE 3  13     139.222 111.118 271.202  1.00 67.61           O  
ATOM    703  CB  ILE 3  13     140.237 113.042 269.130  1.00 67.61           C  
ATOM    704  CG1 ILE 3  13     138.752 113.181 268.803  1.00 67.61           C  
ATOM    705  CG2 ILE 3  13     141.102 113.705 268.075  1.00 67.61           C  
ATOM    706  CD1 ILE 3  13     138.270 114.602 268.762  1.00 67.61           C  
ATOM    707  N   ALA 3  14     138.846 109.875 269.367  1.00 62.67           N  
ATOM    708  CA  ALA 3  14     137.735 109.149 269.968  1.00 62.67           C  
ATOM    709  C   ALA 3  14     138.050 107.680 270.182  1.00 62.67           C  
ATOM    710  O   ALA 3  14     137.835 107.160 271.280  1.00 62.67           O  
ATOM    711  CB  ALA 3  14     136.477 109.295 269.098  1.00 62.67           C  
ATOM    712  N   VAL 3  15     138.536 106.984 269.154  1.00 60.98           N  
ATOM    713  CA  VAL 3  15     138.889 105.577 269.316  1.00 60.98           C  
ATOM    714  C   VAL 3  15     140.112 105.415 270.202  1.00 60.98           C  
ATOM    715  O   VAL 3  15     140.369 104.313 270.704  1.00 60.98           O  
ATOM    716  CB  VAL 3  15     139.091 104.956 267.920  1.00 60.98           C  
ATOM    717  CG1 VAL 3  15     139.410 103.469 268.008  1.00 60.98           C  
ATOM    718  CG2 VAL 3  15     137.864 105.189 267.062  1.00 60.98           C  
ATOM    719  N   VAL 3  16     140.846 106.496 270.447  1.00 61.70           N  
ATOM    720  CA  VAL 3  16     141.992 106.462 271.344  1.00 61.70           C  
ATOM    721  C   VAL 3  16     141.601 106.832 272.768  1.00 61.70           C  
ATOM    722  O   VAL 3  16     142.343 106.502 273.708  1.00 61.70           O  
ATOM    723  CB  VAL 3  16     143.097 107.412 270.843  1.00 61.70           C  
ATOM    724  CG1 VAL 3  16     143.672 106.907 269.537  1.00 61.70           C  
ATOM    725  CG2 VAL 3  16     142.550 108.814 270.691  1.00 61.70           C  
ATOM    726  N   ILE 3  17     140.467 107.499 272.956  1.00 60.18           N  
ATOM    727  CA  ILE 3  17     140.039 107.959 274.268  1.00 60.18           C  
ATOM    728  C   ILE 3  17     138.981 107.052 274.884  1.00 60.18           C  
ATOM    729  O   ILE 3  17     138.940 106.920 276.116  1.00 60.18           O  
ATOM    730  CB  ILE 3  17     139.532 109.413 274.166  1.00 60.18           C  
ATOM    731  CG1 ILE 3  17     140.716 110.350 273.948  1.00 60.18           C  
ATOM    732  CG2 ILE 3  17     138.756 109.832 275.397  1.00 60.18           C  
ATOM    733  CD1 ILE 3  17     141.747 110.265 275.043  1.00 60.18           C  
ATOM    734  N   VAL 3  18     138.144 106.412 274.068  1.00 57.61           N  
ATOM    735  CA  VAL 3  18     137.147 105.489 274.592  1.00 57.61           C  
ATOM    736  C   VAL 3  18     137.819 104.347 275.336  1.00 57.61           C  
ATOM    737  O   VAL 3  18     137.359 103.931 276.405  1.00 57.61           O  
ATOM    738  CB  VAL 3  18     136.255 104.973 273.448  1.00 57.61           C  
ATOM    739  CG1 VAL 3  18     135.407 103.802 273.916  1.00 57.61           C  
ATOM    740  CG2 VAL 3  18     135.378 106.089 272.919  1.00 57.61           C  
ATOM    741  N   THR 3  19     138.918 103.826 274.795  1.00 56.93           N  
ATOM    742  CA  THR 3  19     139.567 102.665 275.388  1.00 56.93           C  
ATOM    743  C   THR 3  19     140.139 102.944 276.766  1.00 56.93           C  
ATOM    744  O   THR 3  19     140.511 101.996 277.464  1.00 56.93           O  
ATOM    745  CB  THR 3  19     140.682 102.158 274.477  1.00 56.93           C  
ATOM    746  CG2 THR 3  19     141.701 103.254 274.230  1.00 56.93           C  
ATOM    747  OG1 THR 3  19     141.330 101.040 275.095  1.00 56.93           O  
ATOM    748  N   ALA 3  20     140.225 104.203 277.173  1.00 56.46           N  
ATOM    749  CA  ALA 3  20     140.704 104.553 278.500  1.00 56.46           C  
ATOM    750  C   ALA 3  20     139.611 105.135 279.376  1.00 56.46           C  
ATOM    751  O   ALA 3  20     139.655 104.989 280.600  1.00 56.46           O  
ATOM    752  CB  ALA 3  20     141.865 105.546 278.402  1.00 56.46           C  
ATOM    753  N   VAL 3  21     138.622 105.794 278.777  1.00 55.19           N  
ATOM    754  CA  VAL 3  21     137.481 106.244 279.562  1.00 55.19           C  
ATOM    755  C   VAL 3  21     136.659 105.045 280.003  1.00 55.19           C  
ATOM    756  O   VAL 3  21     136.009 105.072 281.053  1.00 55.19           O  
ATOM    757  CB  VAL 3  21     136.656 107.263 278.754  1.00 55.19           C  
ATOM    758  CG1 VAL 3  21     135.426 107.680 279.515  1.00 55.19           C  
ATOM    759  CG2 VAL 3  21     137.508 108.474 278.453  1.00 55.19           C  
ATOM    760  N   THR 3  22     136.707 103.960 279.232  1.00 54.85           N  
ATOM    761  CA  THR 3  22     136.148 102.696 279.690  1.00 54.85           C  
ATOM    762  C   THR 3  22     136.775 102.280 281.011  1.00 54.85           C  
ATOM    763  O   THR 3  22     136.078 101.878 281.949  1.00 54.85           O  
ATOM    764  CB  THR 3  22     136.370 101.619 278.633  1.00 54.85           C  
ATOM    765  CG2 THR 3  22     135.859 100.277 279.122  1.00 54.85           C  
ATOM    766  OG1 THR 3  22     135.685 101.980 277.429  1.00 54.85           O  
ATOM    767  N   THR 3  23     138.102 102.373 281.100  1.00 55.05           N  
ATOM    768  CA  THR 3  23     138.793 101.993 282.324  1.00 55.05           C  
ATOM    769  C   THR 3  23     138.472 102.965 283.449  1.00 55.05           C  
ATOM    770  O   THR 3  23     138.271 102.562 284.599  1.00 55.05           O  
ATOM    771  CB  THR 3  23     140.297 101.933 282.073  1.00 55.05           C  
ATOM    772  CG2 THR 3  23     141.016 101.333 283.272  1.00 55.05           C  
ATOM    773  OG1 THR 3  23     140.556 101.127 280.918  1.00 55.05           O  
ATOM    774  N   LEU 3  24     138.431 104.258 283.130  1.00 54.14           N  
ATOM    775  CA  LEU 3  24     138.086 105.260 284.132  1.00 54.14           C  
ATOM    776  C   LEU 3  24     136.730 104.960 284.747  1.00 54.14           C  
ATOM    777  O   LEU 3  24     136.562 105.007 285.971  1.00 54.14           O  
ATOM    778  CB  LEU 3  24     138.097 106.652 283.508  1.00 54.14           C  
ATOM    779  CG  LEU 3  24     137.591 107.770 284.418  1.00 54.14           C  
ATOM    780  CD1 LEU 3  24     138.427 107.843 285.684  1.00 54.14           C  
ATOM    781  CD2 LEU 3  24     137.603 109.102 283.688  1.00 54.14           C  
ATOM    782  N   GLY 3  25     135.750 104.648 283.911  1.00 53.64           N  
ATOM    783  CA  GLY 3  25     134.466 104.202 284.397  1.00 53.64           C  
ATOM    784  C   GLY 3  25     134.623 102.980 285.269  1.00 53.64           C  
ATOM    785  O   GLY 3  25     134.472 103.069 286.488  1.00 53.64           O  
ATOM    786  N   THR 3  26     135.025 101.856 284.676  1.00 54.90           N  
ATOM    787  CA  THR 3  26     135.035 100.593 285.402  1.00 54.90           C  
ATOM    788  C   THR 3  26     135.883 100.639 286.663  1.00 54.90           C  
ATOM    789  O   THR 3  26     135.829  99.694 287.456  1.00 54.90           O  
ATOM    790  CB  THR 3  26     135.519  99.456 284.503  1.00 54.90           C  
ATOM    791  CG2 THR 3  26     136.995  99.594 284.215  1.00 54.90           C  
ATOM    792  OG1 THR 3  26     135.299  98.206 285.167  1.00 54.90           O  
ATOM    793  N   ASN 3  27     136.658 101.702 286.874  1.00 55.16           N  
ATOM    794  CA  ASN 3  27     137.370 101.877 288.129  1.00 55.16           C  
ATOM    795  C   ASN 3  27     136.658 102.805 289.101  1.00 55.16           C  
ATOM    796  O   ASN 3  27     136.668 102.538 290.305  1.00 55.16           O  
ATOM    797  CB  ASN 3  27     138.784 102.402 287.866  1.00 55.16           C  
ATOM    798  CG  ASN 3  27     139.675 101.358 287.230  1.00 55.16           C  
ATOM    799  ND2 ASN 3  27     140.823 101.788 286.723  1.00 55.16           N  
ATOM    800  OD1 ASN 3  27     139.336 100.176 287.197  1.00 55.16           O  
ATOM    801  N   LEU 3  28     136.033 103.882 288.622  1.00 52.25           N  
ATOM    802  CA  LEU 3  28     135.228 104.701 289.522  1.00 52.25           C  
ATOM    803  C   LEU 3  28     134.013 103.938 290.026  1.00 52.25           C  
ATOM    804  O   LEU 3  28     133.583 104.141 291.170  1.00 52.25           O  
ATOM    805  CB  LEU 3  28     134.794 105.987 288.827  1.00 52.25           C  
ATOM    806  CG  LEU 3  28     135.747 107.176 288.912  1.00 52.25           C  
ATOM    807  CD1 LEU 3  28     135.188 108.352 288.133  1.00 52.25           C  
ATOM    808  CD2 LEU 3  28     135.990 107.554 290.360  1.00 52.25           C  
ATOM    809  N   ARG 3  29     133.447 103.073 289.184  1.00 54.82           N  
ATOM    810  CA  ARG 3  29     132.381 102.184 289.623  1.00 54.82           C  
ATOM    811  C   ARG 3  29     132.778 101.467 290.902  1.00 54.82           C  
ATOM    812  O   ARG 3  29     132.139 101.634 291.941  1.00 54.82           O  
ATOM    813  CB  ARG 3  29     132.034 101.161 288.539  1.00 54.82           C  
ATOM    814  CG  ARG 3  29     131.517 101.731 287.233  1.00 54.82           C  
ATOM    815  CD  ARG 3  29     131.682 100.701 286.126  1.00 54.82           C  
ATOM    816  NE  ARG 3  29     130.748 100.885 285.022  1.00 54.82           N  
ATOM    817  CZ  ARG 3  29     131.063 100.698 283.745  1.00 54.82           C  
ATOM    818  NH1 ARG 3  29     132.291 100.329 283.410  1.00 54.82           N1+
ATOM    819  NH2 ARG 3  29     130.152 100.886 282.800  1.00 54.82           N  
ATOM    820  N   THR 3  30     133.849 100.675 290.846  1.00 52.88           N  
ATOM    821  CA  THR 3  30     134.257  99.899 292.008  1.00 52.88           C  
ATOM    822  C   THR 3  30     134.779 100.764 293.141  1.00 52.88           C  
ATOM    823  O   THR 3  30     134.611 100.384 294.302  1.00 52.88           O  
ATOM    824  CB  THR 3  30     135.309  98.857 291.624  1.00 52.88           C  
ATOM    825  CG2 THR 3  30     136.522  99.510 290.997  1.00 52.88           C  
ATOM    826  OG1 THR 3  30     135.713  98.136 292.794  1.00 52.88           O  
ATOM    827  N   ALA 3  31     135.361 101.925 292.848  1.00 52.17           N  
ATOM    828  CA  ALA 3  31     135.768 102.832 293.910  1.00 52.17           C  
ATOM    829  C   ALA 3  31     134.575 103.258 294.749  1.00 52.17           C  
ATOM    830  O   ALA 3  31     134.520 103.006 295.961  1.00 52.17           O  
ATOM    831  CB  ALA 3  31     136.462 104.058 293.314  1.00 52.17           C  
ATOM    832  N   PHE 3  32     133.600 103.902 294.109  1.00 52.25           N  
ATOM    833  CA  PHE 3  32     132.430 104.357 294.846  1.00 52.25           C  
ATOM    834  C   PHE 3  32     131.622 103.185 295.375  1.00 52.25           C  
ATOM    835  O   PHE 3  32     130.935 103.317 296.390  1.00 52.25           O  
ATOM    836  CB  PHE 3  32     131.568 105.252 293.963  1.00 52.25           C  
ATOM    837  CG  PHE 3  32     132.099 106.648 293.811  1.00 52.25           C  
ATOM    838  CD1 PHE 3  32     131.320 107.635 293.237  1.00 52.25           C  
ATOM    839  CD2 PHE 3  32     133.374 106.970 294.235  1.00 52.25           C  
ATOM    840  CE1 PHE 3  32     131.802 108.920 293.093  1.00 52.25           C  
ATOM    841  CE2 PHE 3  32     133.862 108.251 294.091  1.00 52.25           C  
ATOM    842  CZ  PHE 3  32     133.076 109.226 293.520  1.00 52.25           C  
ATOM    843  N   THR 3  33     131.709 102.025 294.728  1.00 52.84           N  
ATOM    844  CA  THR 3  33     130.983 100.857 295.205  1.00 52.84           C  
ATOM    845  C   THR 3  33     131.533 100.386 296.537  1.00 52.84           C  
ATOM    846  O   THR 3  33     130.778 100.159 297.489  1.00 52.84           O  
ATOM    847  CB  THR 3  33     131.054  99.736 294.171  1.00 52.84           C  
ATOM    848  CG2 THR 3  33     130.104  98.612 294.541  1.00 52.84           C  
ATOM    849  OG1 THR 3  33     130.701 100.251 292.884  1.00 52.84           O  
ATOM    850  N   LYS 3  34     132.851 100.210 296.618  1.00 52.60           N  
ATOM    851  CA  LYS 3  34     133.461  99.867 297.892  1.00 52.60           C  
ATOM    852  C   LYS 3  34     133.165 100.932 298.934  1.00 52.60           C  
ATOM    853  O   LYS 3  34     132.846 100.609 300.081  1.00 52.60           O  
ATOM    854  CB  LYS 3  34     134.968  99.684 297.725  1.00 52.60           C  
ATOM    855  CG  LYS 3  34     135.358  98.568 296.778  1.00 52.60           C  
ATOM    856  CD  LYS 3  34     136.856  98.334 296.802  1.00 52.60           C  
ATOM    857  CE  LYS 3  34     137.619  99.647 296.805  1.00 52.60           C  
ATOM    858  NZ  LYS 3  34     137.386 100.431 295.562  1.00 52.60           N1+
ATOM    859  N   ALA 3  35     133.247 102.207 298.549  1.00 51.00           N  
ATOM    860  CA  ALA 3  35     133.014 103.280 299.511  1.00 51.00           C  
ATOM    861  C   ALA 3  35     131.607 103.207 300.090  1.00 51.00           C  
ATOM    862  O   ALA 3  35     131.415 103.277 301.309  1.00 51.00           O  
ATOM    863  CB  ALA 3  35     133.258 104.635 298.850  1.00 51.00           C  
ATOM    864  N   GLY 3  36     130.607 103.058 299.225  1.00 51.81           N  
ATOM    865  CA  GLY 3  36     129.238 103.011 299.699  1.00 51.81           C  
ATOM    866  C   GLY 3  36     128.932 101.753 300.486  1.00 51.81           C  
ATOM    867  O   GLY 3  36     128.294 101.813 301.537  1.00 51.81           O  
ATOM    868  N   ALA 3  37     129.359 100.596 299.981  1.00 52.24           N  
ATOM    869  CA  ALA 3  37     129.138  99.359 300.711  1.00 52.24           C  
ATOM    870  C   ALA 3  37     129.847  99.363 302.053  1.00 52.24           C  
ATOM    871  O   ALA 3  37     129.412  98.669 302.975  1.00 52.24           O  
ATOM    872  CB  ALA 3  37     129.600  98.165 299.879  1.00 52.24           C  
ATOM    873  N   ALA 3  38     130.928 100.129 302.180  1.00 52.71           N  
ATOM    874  CA  ALA 3  38     131.597 100.237 303.464  1.00 52.71           C  
ATOM    875  C   ALA 3  38     130.833 101.156 304.397  1.00 52.71           C  
ATOM    876  O   ALA 3  38     130.602 100.806 305.558  1.00 52.71           O  
ATOM    877  CB  ALA 3  38     133.030 100.736 303.273  1.00 52.71           C  
ATOM    878  N   VAL 3  39     130.420 102.326 303.906  1.00 53.75           N  
ATOM    879  CA  VAL 3  39     129.717 103.268 304.770  1.00 53.75           C  
ATOM    880  C   VAL 3  39     128.360 102.712 305.170  1.00 53.75           C  
ATOM    881  O   VAL 3  39     127.794 103.114 306.191  1.00 53.75           O  
ATOM    882  CB  VAL 3  39     129.595 104.644 304.088  1.00 53.75           C  
ATOM    883  CG1 VAL 3  39     128.580 104.606 302.965  1.00 53.75           C  
ATOM    884  CG2 VAL 3  39     129.240 105.715 305.104  1.00 53.75           C  
ATOM    885  N   SER 3  40     127.824 101.774 304.390  1.00 54.25           N  
ATOM    886  CA  SER 3  40     126.569 101.128 304.755  1.00 54.25           C  
ATOM    887  C   SER 3  40     126.667 100.493 306.131  1.00 54.25           C  
ATOM    888  O   SER 3  40     125.914 100.837 307.047  1.00 54.25           O  
ATOM    889  CB  SER 3  40     126.198 100.079 303.710  1.00 54.25           C  
ATOM    890  OG  SER 3  40     125.328  99.110 304.267  1.00 54.25           O  
ATOM    891  N   THR 3  41     127.597  99.560 306.293  1.00 55.32           N  
ATOM    892  CA  THR 3  41     127.797  98.916 307.580  1.00 55.32           C  
ATOM    893  C   THR 3  41     128.575  99.781 308.558  1.00 55.32           C  
ATOM    894  O   THR 3  41     128.578  99.482 309.754  1.00 55.32           O  
ATOM    895  CB  THR 3  41     128.514  97.581 307.389  1.00 55.32           C  
ATOM    896  CG2 THR 3  41     127.567  96.556 306.794  1.00 55.32           C  
ATOM    897  OG1 THR 3  41     129.625  97.760 306.503  1.00 55.32           O  
ATOM    898  N   ALA 3  42     129.227 100.840 308.087  1.00 56.45           N  
ATOM    899  CA  ALA 3  42     129.889 101.790 308.961  1.00 56.45           C  
ATOM    900  C   ALA 3  42     128.943 102.865 309.461  1.00 56.45           C  
ATOM    901  O   ALA 3  42     129.367 103.755 310.205  1.00 56.45           O  
ATOM    902  CB  ALA 3  42     131.075 102.437 308.241  1.00 56.45           C  
ATOM    903  N   ALA 3  43     127.683 102.810 309.060  1.00 57.69           N  
ATOM    904  CA  ALA 3  43     126.659 103.738 309.508  1.00 57.69           C  
ATOM    905  C   ALA 3  43     125.619 103.085 310.399  1.00 57.69           C  
ATOM    906  O   ALA 3  43     125.209 103.682 311.396  1.00 57.69           O  
ATOM    907  CB  ALA 3  43     125.967 104.371 308.298  1.00 57.69           C  
ATOM    908  N   GLY 3  44     125.186 101.874 310.070  1.00 59.30           N  
ATOM    909  CA  GLY 3  44     124.188 101.193 310.868  1.00 59.30           C  
ATOM    910  C   GLY 3  44     123.121 100.527 310.028  1.00 59.30           C  
ATOM    911  O   GLY 3  44     122.157  99.970 310.561  1.00 59.30           O  
ATOM    912  N   THR 3  45     123.280 100.581 308.712  1.00 59.05           N  
ATOM    913  CA  THR 3  45     122.324  99.970 307.800  1.00 59.05           C  
ATOM    914  C   THR 3  45     122.356  98.452 307.909  1.00 59.05           C  
ATOM    915  O   THR 3  45     121.632  97.864 308.712  1.00 59.05           O  
ATOM    916  CB  THR 3  45     122.601 100.374 306.346  1.00 59.05           C  
ATOM    917  CG2 THR 3  45     121.415 100.025 305.461  1.00 59.05           C  
ATOM    918  OG1 THR 3  45     122.845 101.784 306.278  1.00 59.05           O  
TER   
ATOM    919  N   ALA 4   1     138.218 123.267 254.306  1.00 80.71           N  
ATOM    920  CA  ALA 4   1     138.998 123.294 255.537  1.00 80.71           C  
ATOM    921  C   ALA 4   1     138.142 123.760 256.705  1.00 80.71           C  
ATOM    922  O   ALA 4   1     138.639 124.373 257.644  1.00 80.71           O  
ATOM    923  CB  ALA 4   1     140.212 124.194 255.379  1.00 80.71           C  
ATOM    924  N   THR 4   2     136.846 123.450 256.642  1.00 81.00           N  
ATOM    925  CA  THR 4   2     135.914 123.946 257.647  1.00 81.00           C  
ATOM    926  C   THR 4   2     136.151 123.311 259.011  1.00 81.00           C  
ATOM    927  O   THR 4   2     135.932 123.958 260.041  1.00 81.00           O  
ATOM    928  CB  THR 4   2     134.473 123.703 257.189  1.00 81.00           C  
ATOM    929  CG2 THR 4   2     134.278 122.255 256.764  1.00 81.00           C  
ATOM    930  OG1 THR 4   2     133.570 124.014 258.256  1.00 81.00           O  
ATOM    931  N   ALA 4   3     136.601 122.056 259.044  1.00 77.60           N  
ATOM    932  CA  ALA 4   3     136.752 121.354 260.313  1.00 77.60           C  
ATOM    933  C   ALA 4   3     138.036 121.768 261.022  1.00 77.60           C  
ATOM    934  O   ALA 4   3     138.012 122.206 262.177  1.00 77.60           O  
ATOM    935  CB  ALA 4   3     136.724 119.844 260.080  1.00 77.60           C  
ATOM    936  N   ILE 4   4     139.174 121.642 260.338  1.00 76.21           N  
ATOM    937  CA  ILE 4   4     140.462 121.820 260.997  1.00 76.21           C  
ATOM    938  C   ILE 4   4     140.685 123.248 261.460  1.00 76.21           C  
ATOM    939  O   ILE 4   4     141.701 123.533 262.104  1.00 76.21           O  
ATOM    940  CB  ILE 4   4     141.614 121.361 260.082  1.00 76.21           C  
ATOM    941  CG1 ILE 4   4     141.076 120.608 258.869  1.00 76.21           C  
ATOM    942  CG2 ILE 4   4     142.578 120.485 260.856  1.00 76.21           C  
ATOM    943  CD1 ILE 4   4     141.168 121.390 257.598  1.00 76.21           C  
ATOM    944  N   GLU 4   5     139.768 124.164 261.154  1.00 76.36           N  
ATOM    945  CA  GLU 4   5     139.850 125.489 261.755  1.00 76.36           C  
ATOM    946  C   GLU 4   5     139.673 125.440 263.263  1.00 76.36           C  
ATOM    947  O   GLU 4   5     139.898 126.450 263.937  1.00 76.36           O  
ATOM    948  CB  GLU 4   5     138.810 126.421 261.138  1.00 76.36           C  
ATOM    949  CG  GLU 4   5     139.045 126.694 259.673  1.00 76.36           C  
ATOM    950  CD  GLU 4   5     140.423 127.261 259.406  1.00 76.36           C  
ATOM    951  OE1 GLU 4   5     140.889 128.102 260.205  1.00 76.36           O  
ATOM    952  OE2 GLU 4   5     141.046 126.860 258.401  1.00 76.36           O1-
ATOM    953  N   TYR 4   6     139.272 124.289 263.809  1.00 72.37           N  
ATOM    954  CA  TYR 4   6     139.196 124.136 265.255  1.00 72.37           C  
ATOM    955  C   TYR 4   6     140.554 124.294 265.911  1.00 72.37           C  
ATOM    956  O   TYR 4   6     140.623 124.500 267.125  1.00 72.37           O  
ATOM    957  CB  TYR 4   6     138.609 122.772 265.613  1.00 72.37           C  
ATOM    958  CG  TYR 4   6     139.623 121.657 265.597  1.00 72.37           C  
ATOM    959  CD1 TYR 4   6     140.025 121.078 264.407  1.00 72.37           C  
ATOM    960  CD2 TYR 4   6     140.170 121.174 266.777  1.00 72.37           C  
ATOM    961  CE1 TYR 4   6     140.948 120.060 264.388  1.00 72.37           C  
ATOM    962  CE2 TYR 4   6     141.094 120.158 266.768  1.00 72.37           C  
ATOM    963  CZ  TYR 4   6     141.480 119.603 265.571  1.00 72.37           C  
ATOM    964  OH  TYR 4   6     142.403 118.584 265.559  1.00 72.37           O  
ATOM    965  N   GLY 4   7     141.637 124.184 265.143  1.00 70.47           N  
ATOM    966  CA  GLY 4   7     142.949 124.442 265.701  1.00 70.47           C  
ATOM    967  C   GLY 4   7     143.044 125.805 266.352  1.00 70.47           C  
ATOM    968  O   GLY 4   7     143.839 126.004 267.272  1.00 70.47           O  
ATOM    969  N   LEU 4   8     142.238 126.760 265.884  1.00 71.68           N  
ATOM    970  CA  LEU 4   8     142.139 128.045 266.564  1.00 71.68           C  
ATOM    971  C   LEU 4   8     141.635 127.867 267.987  1.00 71.68           C  
ATOM    972  O   LEU 4   8     142.081 128.564 268.905  1.00 71.68           O  
ATOM    973  CB  LEU 4   8     141.222 128.984 265.783  1.00 71.68           C  
ATOM    974  CG  LEU 4   8     141.894 129.896 264.757  1.00 71.68           C  
ATOM    975  CD1 LEU 4   8     142.908 130.803 265.438  1.00 71.68           C  
ATOM    976  CD2 LEU 4   8     142.542 129.087 263.645  1.00 71.68           C  
ATOM    977  N   ILE 4   9     140.693 126.943 268.187  1.00 70.73           N  
ATOM    978  CA  ILE 4   9     140.210 126.654 269.532  1.00 70.73           C  
ATOM    979  C   ILE 4   9     141.333 126.078 270.378  1.00 70.73           C  
ATOM    980  O   ILE 4   9     141.686 126.623 271.430  1.00 70.73           O  
ATOM    981  CB  ILE 4   9     139.003 125.699 269.463  1.00 70.73           C  
ATOM    982  CG1 ILE 4   9     137.916 126.280 268.560  1.00 70.73           C  
ATOM    983  CG2 ILE 4   9     138.440 125.455 270.837  1.00 70.73           C  
ATOM    984  CD1 ILE 4   9     137.363 127.594 269.043  1.00 70.73           C  
ATOM    985  N   VAL 4  10     141.928 124.976 269.915  1.00 69.49           N  
ATOM    986  CA  VAL 4  10     143.022 124.327 270.629  1.00 69.49           C  
ATOM    987  C   VAL 4  10     144.213 125.249 270.826  1.00 69.49           C  
ATOM    988  O   VAL 4  10     145.024 125.024 271.731  1.00 69.49           O  
ATOM    989  CB  VAL 4  10     143.418 123.050 269.860  1.00 69.49           C  
ATOM    990  CG1 VAL 4  10     144.528 122.296 270.565  1.00 69.49           C  
ATOM    991  CG2 VAL 4  10     142.202 122.161 269.664  1.00 69.49           C  
ATOM    992  N   ALA 4  11     144.327 126.307 270.029  1.00 68.46           N  
ATOM    993  CA  ALA 4  11     145.383 127.292 270.202  1.00 68.46           C  
ATOM    994  C   ALA 4  11     144.919 128.489 271.016  1.00 68.46           C  
ATOM    995  O   ALA 4  11     145.689 129.434 271.206  1.00 68.46           O  
ATOM    996  CB  ALA 4  11     145.917 127.754 268.845  1.00 68.46           C  
ATOM    997  N   LEU 4  12     143.681 128.474 271.499  1.00 67.86           N  
ATOM    998  CA  LEU 4  12     143.165 129.574 272.300  1.00 67.86           C  
ATOM    999  C   LEU 4  12     142.337 129.150 273.503  1.00 67.86           C  
ATOM   1000  O   LEU 4  12     141.805 130.029 274.191  1.00 67.86           O  
ATOM   1001  CB  LEU 4  12     142.326 130.520 271.433  1.00 67.86           C  
ATOM   1002  CG  LEU 4  12     143.061 131.633 270.687  1.00 67.86           C  
ATOM   1003  CD1 LEU 4  12     142.173 132.202 269.596  1.00 67.86           C  
ATOM   1004  CD2 LEU 4  12     143.497 132.727 271.645  1.00 67.86           C  
ATOM   1005  N   ILE 4  13     142.185 127.854 273.774  1.00 68.62           N  
ATOM   1006  CA  ILE 4  13     141.543 127.403 275.004  1.00 68.62           C  
ATOM   1007  C   ILE 4  13     142.464 126.431 275.726  1.00 68.62           C  
ATOM   1008  O   ILE 4  13     142.188 126.021 276.857  1.00 68.62           O  
ATOM   1009  CB  ILE 4  13     140.180 126.742 274.743  1.00 68.62           C  
ATOM   1010  CG1 ILE 4  13     140.381 125.287 274.319  1.00 68.62           C  
ATOM   1011  CG2 ILE 4  13     139.390 127.516 273.704  1.00 68.62           C  
ATOM   1012  CD1 ILE 4  13     139.104 124.516 274.166  1.00 68.62           C  
ATOM   1013  N   ALA 4  14     143.561 126.050 275.078  1.00 64.76           N  
ATOM   1014  CA  ALA 4  14     144.484 125.083 275.653  1.00 64.76           C  
ATOM   1015  C   ALA 4  14     145.839 125.690 275.970  1.00 64.76           C  
ATOM   1016  O   ALA 4  14     146.345 125.515 277.083  1.00 64.76           O  
ATOM   1017  CB  ALA 4  14     144.654 123.887 274.704  1.00 64.76           C  
ATOM   1018  N   VAL 4  15     146.456 126.385 275.015  1.00 62.45           N  
ATOM   1019  CA  VAL 4  15     147.742 127.020 275.278  1.00 62.45           C  
ATOM   1020  C   VAL 4  15     147.595 128.183 276.244  1.00 62.45           C  
ATOM   1021  O   VAL 4  15     148.591 128.636 276.823  1.00 62.45           O  
ATOM   1022  CB  VAL 4  15     148.366 127.449 273.936  1.00 62.45           C  
ATOM   1023  CG1 VAL 4  15     149.742 128.073 274.127  1.00 62.45           C  
ATOM   1024  CG2 VAL 4  15     148.444 126.263 272.994  1.00 62.45           C  
ATOM   1025  N   VAL 4  16     146.371 128.649 276.467  1.00 63.03           N  
ATOM   1026  CA  VAL 4  16     146.114 129.709 277.432  1.00 63.03           C  
ATOM   1027  C   VAL 4  16     145.777 129.149 278.807  1.00 63.03           C  
ATOM   1028  O   VAL 4  16     145.895 129.877 279.807  1.00 63.03           O  
ATOM   1029  CB  VAL 4  16     144.970 130.617 276.944  1.00 63.03           C  
ATOM   1030  CG1 VAL 4  16     145.393 131.378 275.706  1.00 63.03           C  
ATOM   1031  CG2 VAL 4  16     143.728 129.794 276.679  1.00 63.03           C  
ATOM   1032  N   ILE 4  17     145.367 127.887 278.888  1.00 61.48           N  
ATOM   1033  CA  ILE 4  17     144.954 127.280 280.143  1.00 61.48           C  
ATOM   1034  C   ILE 4  17     146.042 126.401 280.747  1.00 61.48           C  
ATOM   1035  O   ILE 4  17     146.127 126.302 281.981  1.00 61.48           O  
ATOM   1036  CB  ILE 4  17     143.651 126.481 279.929  1.00 61.48           C  
ATOM   1037  CG1 ILE 4  17     142.487 127.448 279.727  1.00 61.48           C  
ATOM   1038  CG2 ILE 4  17     143.358 125.549 281.085  1.00 61.48           C  
ATOM   1039  CD1 ILE 4  17     142.299 128.392 280.884  1.00 61.48           C  
ATOM   1040  N   VAL 4  18     146.884 125.781 279.922  1.00 59.51           N  
ATOM   1041  CA  VAL 4  18     147.979 124.971 280.437  1.00 59.51           C  
ATOM   1042  C   VAL 4  18     148.914 125.818 281.286  1.00 59.51           C  
ATOM   1043  O   VAL 4  18     149.373 125.385 282.349  1.00 59.51           O  
ATOM   1044  CB  VAL 4  18     148.727 124.294 279.275  1.00 59.51           C  
ATOM   1045  CG1 VAL 4  18     150.034 123.686 279.758  1.00 59.51           C  
ATOM   1046  CG2 VAL 4  18     147.854 123.237 278.631  1.00 59.51           C  
ATOM   1047  N   THR 4  19     149.205 127.040 280.842  1.00 58.60           N  
ATOM   1048  CA  THR 4  19     150.170 127.879 281.538  1.00 58.60           C  
ATOM   1049  C   THR 4  19     149.713 128.279 282.930  1.00 58.60           C  
ATOM   1050  O   THR 4  19     150.525 128.797 283.702  1.00 58.60           O  
ATOM   1051  CB  THR 4  19     150.460 129.138 280.725  1.00 58.60           C  
ATOM   1052  CG2 THR 4  19     149.179 129.914 280.477  1.00 58.60           C  
ATOM   1053  OG1 THR 4  19     151.382 129.966 281.445  1.00 58.60           O  
ATOM   1054  N   ALA 4  20     148.448 128.063 283.267  1.00 57.82           N  
ATOM   1055  CA  ALA 4  20     147.944 128.362 284.598  1.00 57.82           C  
ATOM   1056  C   ALA 4  20     147.578 127.110 285.373  1.00 57.82           C  
ATOM   1057  O   ALA 4  20     147.657 127.098 286.604  1.00 57.82           O  
ATOM   1058  CB  ALA 4  20     146.727 129.286 284.510  1.00 57.82           C  
ATOM   1059  N   VAL 4  21     147.177 126.048 284.679  1.00 56.99           N  
ATOM   1060  CA  VAL 4  21     146.953 124.785 285.367  1.00 56.99           C  
ATOM   1061  C   VAL 4  21     148.283 124.211 285.828  1.00 56.99           C  
ATOM   1062  O   VAL 4  21     148.352 123.497 286.834  1.00 56.99           O  
ATOM   1063  CB  VAL 4  21     146.176 123.820 284.455  1.00 56.99           C  
ATOM   1064  CG1 VAL 4  21     146.004 122.478 285.116  1.00 56.99           C  
ATOM   1065  CG2 VAL 4  21     144.821 124.409 284.137  1.00 56.99           C  
ATOM   1066  N   THR 4  22     149.363 124.545 285.125  1.00 56.11           N  
ATOM   1067  CA  THR 4  22     150.697 124.239 285.622  1.00 56.11           C  
ATOM   1068  C   THR 4  22     150.908 124.848 287.000  1.00 56.11           C  
ATOM   1069  O   THR 4  22     151.412 124.190 287.916  1.00 56.11           O  
ATOM   1070  CB  THR 4  22     151.745 124.763 284.643  1.00 56.11           C  
ATOM   1071  CG2 THR 4  22     153.144 124.517 285.178  1.00 56.11           C  
ATOM   1072  OG1 THR 4  22     151.595 124.100 283.381  1.00 56.11           O  
ATOM   1073  N   THR 4  23     150.525 126.113 287.160  1.00 57.09           N  
ATOM   1074  CA  THR 4  23     150.691 126.781 288.443  1.00 57.09           C  
ATOM   1075  C   THR 4  23     149.765 126.181 289.489  1.00 57.09           C  
ATOM   1076  O   THR 4  23     150.151 125.991 290.648  1.00 57.09           O  
ATOM   1077  CB  THR 4  23     150.431 128.279 288.285  1.00 57.09           C  
ATOM   1078  CG2 THR 4  23     150.808 129.021 289.557  1.00 57.09           C  
ATOM   1079  OG1 THR 4  23     151.213 128.785 287.197  1.00 57.09           O  
ATOM   1080  N   LEU 4  24     148.527 125.885 289.094  1.00 56.41           N  
ATOM   1081  CA  LEU 4  24     147.582 125.264 290.014  1.00 56.41           C  
ATOM   1082  C   LEU 4  24     148.143 123.964 290.565  1.00 56.41           C  
ATOM   1083  O   LEU 4  24     148.080 123.704 291.772  1.00 56.41           O  
ATOM   1084  CB  LEU 4  24     146.249 125.019 289.314  1.00 56.41           C  
ATOM   1085  CG  LEU 4  24     145.229 124.223 290.126  1.00 56.41           C  
ATOM   1086  CD1 LEU 4  24     144.920 124.930 291.432  1.00 56.41           C  
ATOM   1087  CD2 LEU 4  24     143.960 123.998 289.321  1.00 56.41           C  
ATOM   1088  N   GLY 4  25     148.698 123.135 289.691  1.00 55.98           N  
ATOM   1089  CA  GLY 4  25     149.391 121.946 290.126  1.00 55.98           C  
ATOM   1090  C   GLY 4  25     150.512 122.300 291.075  1.00 55.98           C  
ATOM   1091  O   GLY 4  25     150.403 122.048 292.274  1.00 55.98           O  
ATOM   1092  N   THR 4  26     151.545 122.974 290.572  1.00 56.96           N  
ATOM   1093  CA  THR 4  26     152.742 123.207 291.370  1.00 56.96           C  
ATOM   1094  C   THR 4  26     152.456 123.932 292.674  1.00 56.96           C  
ATOM   1095  O   THR 4  26     153.355 124.028 293.515  1.00 56.96           O  
ATOM   1096  CB  THR 4  26     153.783 123.983 290.569  1.00 56.96           C  
ATOM   1097  CG2 THR 4  26     153.340 125.413 290.360  1.00 56.96           C  
ATOM   1098  OG1 THR 4  26     155.021 123.994 291.288  1.00 56.96           O  
ATOM   1099  N   ASN 4  27     151.242 124.445 292.867  1.00 57.46           N  
ATOM   1100  CA  ASN 4  27     150.861 125.012 294.151  1.00 57.46           C  
ATOM   1101  C   ASN 4  27     150.070 124.051 295.023  1.00 57.46           C  
ATOM   1102  O   ASN 4  27     150.274 124.033 296.241  1.00 57.46           O  
ATOM   1103  CB  ASN 4  27     150.053 126.295 293.943  1.00 57.46           C  
ATOM   1104  CG  ASN 4  27     150.903 127.432 293.423  1.00 57.46           C  
ATOM   1105  ND2 ASN 4  27     150.256 128.494 292.959  1.00 57.46           N  
ATOM   1106  OD1 ASN 4  27     152.131 127.357 293.437  1.00 57.46           O  
ATOM   1107  N   LEU 4  28     149.177 123.244 294.447  1.00 55.65           N  
ATOM   1108  CA  LEU 4  28     148.515 122.222 295.249  1.00 55.65           C  
ATOM   1109  C   LEU 4  28     149.501 121.165 295.723  1.00 55.65           C  
ATOM   1110  O   LEU 4  28     149.348 120.623 296.826  1.00 55.65           O  
ATOM   1111  CB  LEU 4  28     147.387 121.571 294.456  1.00 55.65           C  
ATOM   1112  CG  LEU 4  28     146.016 122.236 294.530  1.00 55.65           C  
ATOM   1113  CD1 LEU 4  28     145.025 121.495 293.651  1.00 55.65           C  
ATOM   1114  CD2 LEU 4  28     145.530 122.290 295.964  1.00 55.65           C  
ATOM   1115  N   ARG 4  29     150.506 120.858 294.901  1.00 57.36           N  
ATOM   1116  CA  ARG 4  29     151.587 119.982 295.327  1.00 57.36           C  
ATOM   1117  C   ARG 4  29     152.143 120.432 296.666  1.00 57.36           C  
ATOM   1118  O   ARG 4  29     152.073 119.700 297.653  1.00 57.36           O  
ATOM   1119  CB  ARG 4  29     152.706 119.939 294.285  1.00 57.36           C  
ATOM   1120  CG  ARG 4  29     152.322 119.406 292.920  1.00 57.36           C  
ATOM   1121  CD  ARG 4  29     153.336 119.866 291.888  1.00 57.36           C  
ATOM   1122  NE  ARG 4  29     153.409 118.994 290.721  1.00 57.36           N  
ATOM   1123  CZ  ARG 4  29     153.579 119.430 289.477  1.00 57.36           C  
ATOM   1124  NH1 ARG 4  29     153.685 120.730 289.238  1.00 57.36           N1+
ATOM   1125  NH2 ARG 4  29     153.635 118.569 288.470  1.00 57.36           N  
ATOM   1126  N   THR 4  30     152.685 121.650 296.719  1.00 56.06           N  
ATOM   1127  CA  THR 4  30     153.301 122.133 297.947  1.00 56.06           C  
ATOM   1128  C   THR 4  30     152.294 122.375 299.056  1.00 56.06           C  
ATOM   1129  O   THR 4  30     152.650 122.213 300.226  1.00 56.06           O  
ATOM   1130  CB  THR 4  30     154.103 123.408 297.687  1.00 56.06           C  
ATOM   1131  CG2 THR 4  30     153.229 124.493 297.097  1.00 56.06           C  
ATOM   1132  OG1 THR 4  30     154.667 123.875 298.918  1.00 56.06           O  
ATOM   1133  N   ALA 4  31     151.048 122.713 298.731  1.00 55.55           N  
ATOM   1134  CA  ALA 4  31     150.027 122.840 299.763  1.00 55.55           C  
ATOM   1135  C   ALA 4  31     149.836 121.526 300.503  1.00 55.55           C  
ATOM   1136  O   ALA 4  31     150.042 121.442 301.722  1.00 55.55           O  
ATOM   1137  CB  ALA 4  31     148.708 123.294 299.139  1.00 55.55           C  
ATOM   1138  N   PHE 4  32     149.449 120.483 299.769  1.00 55.67           N  
ATOM   1139  CA  PHE 4  32     149.230 119.195 300.409  1.00 55.67           C  
ATOM   1140  C   PHE 4  32     150.526 118.621 300.957  1.00 55.67           C  
ATOM   1141  O   PHE 4  32     150.501 117.854 301.920  1.00 55.67           O  
ATOM   1142  CB  PHE 4  32     148.584 118.224 299.426  1.00 55.67           C  
ATOM   1143  CG  PHE 4  32     147.114 118.452 299.225  1.00 55.67           C  
ATOM   1144  CD1 PHE 4  32     146.345 117.522 298.551  1.00 55.67           C  
ATOM   1145  CD2 PHE 4  32     146.502 119.595 299.704  1.00 55.67           C  
ATOM   1146  CE1 PHE 4  32     144.995 117.726 298.361  1.00 55.67           C  
ATOM   1147  CE2 PHE 4  32     145.152 119.805 299.516  1.00 55.67           C  
ATOM   1148  CZ  PHE 4  32     144.399 118.871 298.844  1.00 55.67           C  
ATOM   1149  N   THR 4  33     151.666 119.002 300.383  1.00 56.10           N  
ATOM   1150  CA  THR 4  33     152.942 118.512 300.883  1.00 56.10           C  
ATOM   1151  C   THR 4  33     153.222 119.056 302.271  1.00 56.10           C  
ATOM   1152  O   THR 4  33     153.567 118.303 303.188  1.00 56.10           O  
ATOM   1153  CB  THR 4  33     154.063 118.896 299.923  1.00 56.10           C  
ATOM   1154  CG2 THR 4  33     155.351 118.185 300.300  1.00 56.10           C  
ATOM   1155  OG1 THR 4  33     153.695 118.531 298.588  1.00 56.10           O  
ATOM   1156  N   LYS 4  34     153.104 120.372 302.440  1.00 56.65           N  
ATOM   1157  CA  LYS 4  34     153.248 120.950 303.766  1.00 56.65           C  
ATOM   1158  C   LYS 4  34     152.229 120.360 304.724  1.00 56.65           C  
ATOM   1159  O   LYS 4  34     152.562 120.037 305.867  1.00 56.65           O  
ATOM   1160  CB  LYS 4  34     153.106 122.468 303.699  1.00 56.65           C  
ATOM   1161  CG  LYS 4  34     154.150 123.156 302.842  1.00 56.65           C  
ATOM   1162  CD  LYS 4  34     154.050 124.663 302.969  1.00 56.65           C  
ATOM   1163  CE  LYS 4  34     152.602 125.124 302.941  1.00 56.65           C  
ATOM   1164  NZ  LYS 4  34     151.944 124.816 301.643  1.00 56.65           N1+
ATOM   1165  N   ALA 4  35     150.985 120.192 304.272  1.00 54.36           N  
ATOM   1166  CA  ALA 4  35     149.949 119.668 305.155  1.00 54.36           C  
ATOM   1167  C   ALA 4  35     150.302 118.272 305.652  1.00 54.36           C  
ATOM   1168  O   ALA 4  35     150.222 117.984 306.852  1.00 54.36           O  
ATOM   1169  CB  ALA 4  35     148.602 119.660 304.433  1.00 54.36           C  
ATOM   1170  N   GLY 4  36     150.702 117.390 304.740  1.00 54.49           N  
ATOM   1171  CA  GLY 4  36     151.027 116.034 305.135  1.00 54.49           C  
ATOM   1172  C   GLY 4  36     152.285 115.951 305.972  1.00 54.49           C  
ATOM   1173  O   GLY 4  36     152.321 115.242 306.980  1.00 54.49           O  
ATOM   1174  N   ALA 4  37     153.341 116.651 305.563  1.00 54.81           N  
ATOM   1175  CA  ALA 4  37     154.565 116.651 306.349  1.00 54.81           C  
ATOM   1176  C   ALA 4  37     154.347 117.246 307.726  1.00 54.81           C  
ATOM   1177  O   ALA 4  37     155.079 116.905 308.660  1.00 54.81           O  
ATOM   1178  CB  ALA 4  37     155.664 117.415 305.616  1.00 54.81           C  
ATOM   1179  N   ALA 4  38     153.359 118.124 307.874  1.00 55.29           N  
ATOM   1180  CA  ALA 4  38     153.052 118.662 309.186  1.00 55.29           C  
ATOM   1181  C   ALA 4  38     152.282 117.655 310.018  1.00 55.29           C  
ATOM   1182  O   ALA 4  38     152.623 117.424 311.181  1.00 55.29           O  
ATOM   1183  CB  ALA 4  38     152.260 119.964 309.052  1.00 55.29           C  
ATOM   1184  N   VAL 4  39     151.253 117.037 309.437  1.00 55.90           N  
ATOM   1185  CA  VAL 4  39     150.450 116.088 310.202  1.00 55.90           C  
ATOM   1186  C   VAL 4  39     151.271 114.857 310.551  1.00 55.90           C  
ATOM   1187  O   VAL 4  39     150.959 114.147 311.513  1.00 55.90           O  
ATOM   1188  CB  VAL 4  39     149.164 115.721 309.434  1.00 55.90           C  
ATOM   1189  CG1 VAL 4  39     149.472 114.820 308.258  1.00 55.90           C  
ATOM   1190  CG2 VAL 4  39     148.155 115.073 310.364  1.00 55.90           C  
ATOM   1191  N   SER 4  40     152.336 114.591 309.797  1.00 57.00           N  
ATOM   1192  CA  SER 4  40     153.224 113.483 310.124  1.00 57.00           C  
ATOM   1193  C   SER 4  40     153.762 113.617 311.538  1.00 57.00           C  
ATOM   1194  O   SER 4  40     153.550 112.747 312.386  1.00 57.00           O  
ATOM   1195  CB  SER 4  40     154.374 113.420 309.121  1.00 57.00           C  
ATOM   1196  OG  SER 4  40     155.483 112.742 309.680  1.00 57.00           O  
ATOM   1197  N   THR 4  41     154.460 114.713 311.809  1.00 57.36           N  
ATOM   1198  CA  THR 4  41     154.990 114.956 313.139  1.00 57.36           C  
ATOM   1199  C   THR 4  41     153.934 115.459 314.109  1.00 57.36           C  
ATOM   1200  O   THR 4  41     154.173 115.442 315.320  1.00 57.36           O  
ATOM   1201  CB  THR 4  41     156.142 115.955 313.068  1.00 57.36           C  
ATOM   1202  CG2 THR 4  41     157.375 115.295 312.481  1.00 57.36           C  
ATOM   1203  OG1 THR 4  41     155.764 117.061 312.242  1.00 57.36           O  
ATOM   1204  N   ALA 4  42     152.780 115.899 313.617  1.00 58.10           N  
ATOM   1205  CA  ALA 4  42     151.670 116.278 314.475  1.00 58.10           C  
ATOM   1206  C   ALA 4  42     150.806 115.091 314.855  1.00 58.10           C  
ATOM   1207  O   ALA 4  42     149.815 115.260 315.570  1.00 58.10           O  
ATOM   1208  CB  ALA 4  42     150.812 117.345 313.789  1.00 58.10           C  
ATOM   1209  N   ALA 4  43     151.153 113.904 314.382  1.00 59.86           N  
ATOM   1210  CA  ALA 4  43     150.454 112.674 314.714  1.00 59.86           C  
ATOM   1211  C   ALA 4  43     151.277 111.739 315.579  1.00 59.86           C  
ATOM   1212  O   ALA 4  43     150.742 111.140 316.514  1.00 59.86           O  
ATOM   1213  CB  ALA 4  43     150.040 111.949 313.430  1.00 59.86           C  
ATOM   1214  N   GLY 4  44     152.568 111.601 315.296  1.00 60.71           N  
ATOM   1215  CA  GLY 4  44     153.415 110.719 316.071  1.00 60.71           C  
ATOM   1216  C   GLY 4  44     154.333 109.882 315.209  1.00 60.71           C  
ATOM   1217  O   GLY 4  44     155.062 109.026 315.716  1.00 60.71           O  
ATOM   1218  N   THR 4  45     154.303 110.119 313.904  1.00 60.67           N  
ATOM   1219  CA  THR 4  45     155.147 109.383 312.974  1.00 60.67           C  
ATOM   1220  C   THR 4  45     156.616 109.731 313.172  1.00 60.67           C  
ATOM   1221  O   THR 4  45     157.312 109.098 313.964  1.00 60.67           O  
ATOM   1222  CB  THR 4  45     154.756 109.667 311.517  1.00 60.67           C  
ATOM   1223  CG2 THR 4  45     155.394 108.648 310.587  1.00 60.67           C  
ATOM   1224  OG1 THR 4  45     153.331 109.606 311.382  1.00 60.67           O  
TER   
ATOM   1225  N   ALA 5   1     131.300 123.247 259.379  1.00 77.19           N  
ATOM   1226  CA  ALA 5   1     131.054 123.928 260.644  1.00 77.19           C  
ATOM   1227  C   ALA 5   1     130.722 122.926 261.739  1.00 77.19           C  
ATOM   1228  O   ALA 5   1     129.973 123.230 262.662  1.00 77.19           O  
ATOM   1229  CB  ALA 5   1     129.931 124.940 260.492  1.00 77.19           C  
ATOM   1230  N   THR 5   2     131.295 121.726 261.628  1.00 77.58           N  
ATOM   1231  CA  THR 5   2     130.955 120.652 262.556  1.00 77.58           C  
ATOM   1232  C   THR 5   2     131.462 120.931 263.965  1.00 77.58           C  
ATOM   1233  O   THR 5   2     130.825 120.522 264.943  1.00 77.58           O  
ATOM   1234  CB  THR 5   2     131.512 119.323 262.041  1.00 77.58           C  
ATOM   1235  CG2 THR 5   2     132.987 119.454 261.693  1.00 77.58           C  
ATOM   1236  OG1 THR 5   2     131.344 118.312 263.041  1.00 77.58           O  
ATOM   1237  N   ALA 5   3     132.592 121.624 264.094  1.00 74.76           N  
ATOM   1238  CA  ALA 5   3     133.187 121.838 265.407  1.00 74.76           C  
ATOM   1239  C   ALA 5   3     132.484 122.965 266.154  1.00 74.76           C  
ATOM   1240  O   ALA 5   3     132.005 122.781 267.279  1.00 74.76           O  
ATOM   1241  CB  ALA 5   3     134.681 122.133 265.264  1.00 74.76           C  
ATOM   1242  N   ILE 5   4     132.404 124.145 265.537  1.00 73.28           N  
ATOM   1243  CA  ILE 5   4     131.931 125.326 266.247  1.00 73.28           C  
ATOM   1244  C   ILE 5   4     130.469 125.225 266.637  1.00 73.28           C  
ATOM   1245  O   ILE 5   4     129.950 126.120 267.312  1.00 73.28           O  
ATOM   1246  CB  ILE 5   4     132.185 126.600 265.421  1.00 73.28           C  
ATOM   1247  CG1 ILE 5   4     133.090 126.303 264.229  1.00 73.28           C  
ATOM   1248  CG2 ILE 5   4     132.806 127.675 266.290  1.00 73.28           C  
ATOM   1249  CD1 ILE 5   4     132.368 126.310 262.919  1.00 73.28           C  
ATOM   1250  N   GLU 5   5     129.777 124.160 266.231  1.00 73.89           N  
ATOM   1251  CA  GLU 5   5     128.437 123.934 266.755  1.00 73.89           C  
ATOM   1252  C   GLU 5   5     128.450 123.678 268.255  1.00 73.89           C  
ATOM   1253  O   GLU 5   5     127.383 123.651 268.878  1.00 73.89           O  
ATOM   1254  CB  GLU 5   5     127.771 122.766 266.033  1.00 73.89           C  
ATOM   1255  CG  GLU 5   5     127.525 123.029 264.569  1.00 73.89           C  
ATOM   1256  CD  GLU 5   5     126.699 124.277 264.339  1.00 73.89           C  
ATOM   1257  OE1 GLU 5   5     125.743 124.511 265.108  1.00 73.89           O  
ATOM   1258  OE2 GLU 5   5     127.009 125.028 263.391  1.00 73.89           O1-
ATOM   1259  N   TYR 5   6     129.631 123.489 268.846  1.00 70.56           N  
ATOM   1260  CA  TYR 5   6     129.729 123.356 270.292  1.00 70.56           C  
ATOM   1261  C   TYR 5   6     129.262 124.613 271.005  1.00 70.56           C  
ATOM   1262  O   TYR 5   6     128.989 124.563 272.206  1.00 70.56           O  
ATOM   1263  CB  TYR 5   6     131.166 123.039 270.701  1.00 70.56           C  
ATOM   1264  CG  TYR 5   6     132.047 124.259 270.803  1.00 70.56           C  
ATOM   1265  CD1 TYR 5   6     132.586 124.842 269.670  1.00 70.56           C  
ATOM   1266  CD2 TYR 5   6     132.347 124.820 272.034  1.00 70.56           C  
ATOM   1267  CE1 TYR 5   6     133.390 125.954 269.756  1.00 70.56           C  
ATOM   1268  CE2 TYR 5   6     133.150 125.931 272.131  1.00 70.56           C  
ATOM   1269  CZ  TYR 5   6     133.671 126.494 270.990  1.00 70.56           C  
ATOM   1270  OH  TYR 5   6     134.477 127.604 271.084  1.00 70.56           O  
ATOM   1271  N   GLY 5   7     129.182 125.739 270.300  1.00 68.77           N  
ATOM   1272  CA  GLY 5   7     128.631 126.935 270.907  1.00 68.77           C  
ATOM   1273  C   GLY 5   7     127.250 126.710 271.479  1.00 68.77           C  
ATOM   1274  O   GLY 5   7     126.847 127.390 272.425  1.00 68.77           O  
ATOM   1275  N   LEU 5   8     126.506 125.757 270.916  1.00 68.94           N  
ATOM   1276  CA  LEU 5   8     125.238 125.356 271.514  1.00 68.94           C  
ATOM   1277  C   LEU 5   8     125.449 124.812 272.918  1.00 68.94           C  
ATOM   1278  O   LEU 5   8     124.631 125.052 273.814  1.00 68.94           O  
ATOM   1279  CB  LEU 5   8     124.547 124.316 270.634  1.00 68.94           C  
ATOM   1280  CG  LEU 5   8     123.565 124.849 269.591  1.00 68.94           C  
ATOM   1281  CD1 LEU 5   8     122.437 125.613 270.267  1.00 68.94           C  
ATOM   1282  CD2 LEU 5   8     124.274 125.716 268.562  1.00 68.94           C  
ATOM   1283  N   ILE 5   9     126.535 124.068 273.125  1.00 68.41           N  
ATOM   1284  CA  ILE 5   9     126.855 123.573 274.458  1.00 68.41           C  
ATOM   1285  C   ILE 5   9     127.145 124.736 275.393  1.00 68.41           C  
ATOM   1286  O   ILE 5   9     126.489 124.906 276.426  1.00 68.41           O  
ATOM   1287  CB  ILE 5   9     128.040 122.593 274.386  1.00 68.41           C  
ATOM   1288  CG1 ILE 5   9     127.741 121.468 273.397  1.00 68.41           C  
ATOM   1289  CG2 ILE 5   9     128.331 122.008 275.742  1.00 68.41           C  
ATOM   1290  CD1 ILE 5   9     126.549 120.630 273.774  1.00 68.41           C  
ATOM   1291  N   VAL 5  10     128.121 125.571 275.026  1.00 67.66           N  
ATOM   1292  CA  VAL 5  10     128.495 126.728 275.830  1.00 67.66           C  
ATOM   1293  C   VAL 5  10     127.338 127.692 276.032  1.00 67.66           C  
ATOM   1294  O   VAL 5  10     127.348 128.477 276.988  1.00 67.66           O  
ATOM   1295  CB  VAL 5  10     129.698 127.422 275.159  1.00 67.66           C  
ATOM   1296  CG1 VAL 5  10     130.171 128.620 275.962  1.00 67.66           C  
ATOM   1297  CG2 VAL 5  10     130.827 126.428 274.955  1.00 67.66           C  
ATOM   1298  N   ALA 5  11     126.318 127.637 275.180  1.00 65.98           N  
ATOM   1299  CA  ALA 5  11     125.129 128.456 275.348  1.00 65.98           C  
ATOM   1300  C   ALA 5  11     124.018 127.709 276.065  1.00 65.98           C  
ATOM   1301  O   ALA 5  11     122.925 128.258 276.236  1.00 65.98           O  
ATOM   1302  CB  ALA 5  11     124.631 128.966 273.994  1.00 65.98           C  
ATOM   1303  N   LEU 5  12     124.266 126.474 276.487  1.00 64.14           N  
ATOM   1304  CA  LEU 5  12     123.259 125.697 277.194  1.00 64.14           C  
ATOM   1305  C   LEU 5  12     123.787 124.900 278.377  1.00 64.14           C  
ATOM   1306  O   LEU 5  12     123.005 124.159 278.984  1.00 64.14           O  
ATOM   1307  CB  LEU 5  12     122.549 124.737 276.231  1.00 64.14           C  
ATOM   1308  CG  LEU 5  12     121.344 125.273 275.458  1.00 64.14           C  
ATOM   1309  CD1 LEU 5  12     121.024 124.357 274.293  1.00 64.14           C  
ATOM   1310  CD2 LEU 5  12     120.139 125.417 276.372  1.00 64.14           C  
ATOM   1311  N   ILE 5  13     125.072 125.000 278.715  1.00 65.48           N  
ATOM   1312  CA  ILE 5  13     125.587 124.389 279.938  1.00 65.48           C  
ATOM   1313  C   ILE 5  13     126.312 125.443 280.759  1.00 65.48           C  
ATOM   1314  O   ILE 5  13     126.717 125.188 281.897  1.00 65.48           O  
ATOM   1315  CB  ILE 5  13     126.528 123.208 279.647  1.00 65.48           C  
ATOM   1316  CG1 ILE 5  13     127.928 123.727 279.322  1.00 65.48           C  
ATOM   1317  CG2 ILE 5  13     125.983 122.342 278.526  1.00 65.48           C  
ATOM   1318  CD1 ILE 5  13     128.953 122.646 279.152  1.00 65.48           C  
ATOM   1319  N   ALA 5  14     126.488 126.633 280.192  1.00 62.43           N  
ATOM   1320  CA  ALA 5  14     127.214 127.698 280.867  1.00 62.43           C  
ATOM   1321  C   ALA 5  14     126.327 128.876 281.216  1.00 62.43           C  
ATOM   1322  O   ALA 5  14     126.340 129.339 282.360  1.00 62.43           O  
ATOM   1323  CB  ALA 5  14     128.394 128.164 280.001  1.00 62.43           C  
ATOM   1324  N   VAL 5  15     125.565 129.397 280.253  1.00 60.65           N  
ATOM   1325  CA  VAL 5  15     124.665 130.508 280.542  1.00 60.65           C  
ATOM   1326  C   VAL 5  15     123.514 130.070 281.429  1.00 60.65           C  
ATOM   1327  O   VAL 5  15     122.838 130.914 282.029  1.00 60.65           O  
ATOM   1328  CB  VAL 5  15     124.181 131.112 279.210  1.00 60.65           C  
ATOM   1329  CG1 VAL 5  15     123.279 132.317 279.433  1.00 60.65           C  
ATOM   1330  CG2 VAL 5  15     125.369 131.488 278.345  1.00 60.65           C  
ATOM   1331  N   VAL 5  16     123.301 128.764 281.564  1.00 60.37           N  
ATOM   1332  CA  VAL 5  16     122.272 128.238 282.450  1.00 60.37           C  
ATOM   1333  C   VAL 5  16     122.824 127.939 283.837  1.00 60.37           C  
ATOM   1334  O   VAL 5  16     122.041 127.845 284.796  1.00 60.37           O  
ATOM   1335  CB  VAL 5  16     121.645 126.964 281.852  1.00 60.37           C  
ATOM   1336  CG1 VAL 5  16     120.873 127.298 280.594  1.00 60.37           C  
ATOM   1337  CG2 VAL 5  16     122.718 125.935 281.574  1.00 60.37           C  
ATOM   1338  N   ILE 5  17     124.138 127.790 283.972  1.00 58.23           N  
ATOM   1339  CA  ILE 5  17     124.757 127.435 285.239  1.00 58.23           C  
ATOM   1340  C   ILE 5  17     125.363 128.641 285.947  1.00 58.23           C  
ATOM   1341  O   ILE 5  17     125.383 128.667 287.186  1.00 58.23           O  
ATOM   1342  CB  ILE 5  17     125.818 126.337 285.007  1.00 58.23           C  
ATOM   1343  CG1 ILE 5  17     125.124 125.016 284.690  1.00 58.23           C  
ATOM   1344  CG2 ILE 5  17     126.736 126.172 286.200  1.00 58.23           C  
ATOM   1345  CD1 ILE 5  17     124.184 124.568 285.779  1.00 58.23           C  
ATOM   1346  N   VAL 5  18     125.833 129.639 285.203  1.00 57.76           N  
ATOM   1347  CA  VAL 5  18     126.374 130.843 285.819  1.00 57.76           C  
ATOM   1348  C   VAL 5  18     125.312 131.532 286.662  1.00 57.76           C  
ATOM   1349  O   VAL 5  18     125.590 132.004 287.769  1.00 57.76           O  
ATOM   1350  CB  VAL 5  18     126.936 131.784 284.738  1.00 57.76           C  
ATOM   1351  CG1 VAL 5  18     127.237 133.154 285.321  1.00 57.76           C  
ATOM   1352  CG2 VAL 5  18     128.180 131.184 284.115  1.00 57.76           C  
ATOM   1353  N   THR 5  19     124.080 131.594 286.162  1.00 57.05           N  
ATOM   1354  CA  THR 5  19     123.027 132.323 286.854  1.00 57.05           C  
ATOM   1355  C   THR 5  19     122.663 131.711 288.194  1.00 57.05           C  
ATOM   1356  O   THR 5  19     121.955 132.351 288.974  1.00 57.05           O  
ATOM   1357  CB  THR 5  19     121.775 132.400 285.983  1.00 57.05           C  
ATOM   1358  CG2 THR 5  19     121.294 131.005 285.626  1.00 57.05           C  
ATOM   1359  OG1 THR 5  19     120.741 133.087 286.698  1.00 57.05           O  
ATOM   1360  N   ALA 5  20     123.120 130.498 288.481  1.00 56.79           N  
ATOM   1361  CA  ALA 5  20     122.870 129.863 289.765  1.00 56.79           C  
ATOM   1362  C   ALA 5  20     124.132 129.714 290.594  1.00 56.79           C  
ATOM   1363  O   ALA 5  20     124.068 129.719 291.824  1.00 56.79           O  
ATOM   1364  CB  ALA 5  20     122.223 128.491 289.564  1.00 56.79           C  
ATOM   1365  N   VAL 5  21     125.285 129.581 289.944  1.00 56.23           N  
ATOM   1366  CA  VAL 5  21     126.534 129.578 290.693  1.00 56.23           C  
ATOM   1367  C   VAL 5  21     126.798 130.966 291.253  1.00 56.23           C  
ATOM   1368  O   VAL 5  21     127.433 131.117 292.302  1.00 56.23           O  
ATOM   1369  CB  VAL 5  21     127.682 129.071 289.804  1.00 56.23           C  
ATOM   1370  CG1 VAL 5  21     128.998 129.137 290.532  1.00 56.23           C  
ATOM   1371  CG2 VAL 5  21     127.401 127.646 289.381  1.00 56.23           C  
ATOM   1372  N   THR 5  22     126.281 131.997 290.586  1.00 56.92           N  
ATOM   1373  CA  THR 5  22     126.280 133.331 291.167  1.00 56.92           C  
ATOM   1374  C   THR 5  22     125.576 133.331 292.514  1.00 56.92           C  
ATOM   1375  O   THR 5  22     126.072 133.901 293.493  1.00 56.92           O  
ATOM   1376  CB  THR 5  22     125.599 134.309 290.211  1.00 56.92           C  
ATOM   1377  CG2 THR 5  22     125.523 135.693 290.830  1.00 56.92           C  
ATOM   1378  OG1 THR 5  22     126.336 134.374 288.987  1.00 56.92           O  
ATOM   1379  N   THR 5  23     124.412 132.688 292.582  1.00 58.19           N  
ATOM   1380  CA  THR 5  23     123.664 132.635 293.830  1.00 58.19           C  
ATOM   1381  C   THR 5  23     124.393 131.789 294.861  1.00 58.19           C  
ATOM   1382  O   THR 5  23     124.443 132.134 296.047  1.00 58.19           O  
ATOM   1383  CB  THR 5  23     122.261 132.086 293.571  1.00 58.19           C  
ATOM   1384  CG2 THR 5  23     121.397 132.225 294.814  1.00 58.19           C  
ATOM   1385  OG1 THR 5  23     121.657 132.812 292.495  1.00 58.19           O  
ATOM   1386  N   LEU 5  24     124.955 130.664 294.423  1.00 56.89           N  
ATOM   1387  CA  LEU 5  24     125.715 129.811 295.330  1.00 56.89           C  
ATOM   1388  C   LEU 5  24     126.844 130.590 295.984  1.00 56.89           C  
ATOM   1389  O   LEU 5  24     127.052 130.509 297.200  1.00 56.89           O  
ATOM   1390  CB  LEU 5  24     126.264 128.602 294.579  1.00 56.89           C  
ATOM   1391  CG  LEU 5  24     127.215 127.718 295.385  1.00 56.89           C  
ATOM   1392  CD1 LEU 5  24     126.523 127.192 296.630  1.00 56.89           C  
ATOM   1393  CD2 LEU 5  24     127.734 126.573 294.533  1.00 56.89           C  
ATOM   1394  N   GLY 5  25     127.579 131.355 295.190  1.00 57.22           N  
ATOM   1395  CA  GLY 5  25     128.577 132.249 295.728  1.00 57.22           C  
ATOM   1396  C   GLY 5  25     127.955 133.213 296.709  1.00 57.22           C  
ATOM   1397  O   GLY 5  25     128.166 133.086 297.914  1.00 57.22           O  
ATOM   1398  N   THR 5  26     127.106 134.116 296.218  1.00 59.39           N  
ATOM   1399  CA  THR 5  26     126.593 135.188 297.061  1.00 59.39           C  
ATOM   1400  C   THR 5  26     125.880 134.683 298.304  1.00 59.39           C  
ATOM   1401  O   THR 5  26     125.562 135.490 299.182  1.00 59.39           O  
ATOM   1402  CB  THR 5  26     125.656 136.097 296.268  1.00 59.39           C  
ATOM   1403  CG2 THR 5  26     124.362 135.386 295.953  1.00 59.39           C  
ATOM   1404  OG1 THR 5  26     125.357 137.260 297.046  1.00 59.39           O  
ATOM   1405  N   ASN 5  27     125.623 133.381 298.405  1.00 59.13           N  
ATOM   1406  CA  ASN 5  27     125.086 132.814 299.634  1.00 59.13           C  
ATOM   1407  C   ASN 5  27     126.148 132.183 300.519  1.00 59.13           C  
ATOM   1408  O   ASN 5  27     126.065 132.313 301.744  1.00 59.13           O  
ATOM   1409  CB  ASN 5  27     124.009 131.776 299.310  1.00 59.13           C  
ATOM   1410  CG  ASN 5  27     122.747 132.406 298.765  1.00 59.13           C  
ATOM   1411  ND2 ASN 5  27     121.864 131.585 298.209  1.00 59.13           N  
ATOM   1412  OD1 ASN 5  27     122.566 133.620 298.846  1.00 59.13           O  
ATOM   1413  N   LEU 5  28     127.148 131.510 299.949  1.00 56.94           N  
ATOM   1414  CA  LEU 5  28     128.246 131.023 300.776  1.00 56.94           C  
ATOM   1415  C   LEU 5  28     129.052 132.174 301.359  1.00 56.94           C  
ATOM   1416  O   LEU 5  28     129.560 132.068 302.484  1.00 56.94           O  
ATOM   1417  CB  LEU 5  28     129.153 130.103 299.968  1.00 56.94           C  
ATOM   1418  CG  LEU 5  28     128.783 128.624 299.932  1.00 56.94           C  
ATOM   1419  CD1 LEU 5  28     129.754 127.859 299.052  1.00 56.94           C  
ATOM   1420  CD2 LEU 5  28     128.764 128.051 301.335  1.00 56.94           C  
ATOM   1421  N   ARG 5  29     129.182 133.269 300.607  1.00 59.45           N  
ATOM   1422  CA  ARG 5  29     129.795 134.477 301.139  1.00 59.45           C  
ATOM   1423  C   ARG 5  29     129.177 134.847 302.475  1.00 59.45           C  
ATOM   1424  O   ARG 5  29     129.859 134.869 303.499  1.00 59.45           O  
ATOM   1425  CB  ARG 5  29     129.655 135.642 300.158  1.00 59.45           C  
ATOM   1426  CG  ARG 5  29     130.321 135.460 298.810  1.00 59.45           C  
ATOM   1427  CD  ARG 5  29     129.711 136.420 297.804  1.00 59.45           C  
ATOM   1428  NE  ARG 5  29     130.603 136.741 296.695  1.00 59.45           N  
ATOM   1429  CZ  ARG 5  29     130.200 136.894 295.438  1.00 59.45           C  
ATOM   1430  NH1 ARG 5  29     128.919 136.746 295.128  1.00 59.45           N1+
ATOM   1431  NH2 ARG 5  29     131.078 137.186 294.489  1.00 59.45           N  
ATOM   1432  N   THR 5  30     127.873 135.124 302.482  1.00 58.34           N  
ATOM   1433  CA  THR 5  30     127.215 135.554 303.709  1.00 58.34           C  
ATOM   1434  C   THR 5  30     127.134 134.453 304.751  1.00 58.34           C  
ATOM   1435  O   THR 5  30     127.165 134.763 305.944  1.00 58.34           O  
ATOM   1436  CB  THR 5  30     125.815 136.093 303.415  1.00 58.34           C  
ATOM   1437  CG2 THR 5  30     124.962 135.054 302.719  1.00 58.34           C  
ATOM   1438  OG1 THR 5  30     125.184 136.474 304.642  1.00 58.34           O  
ATOM   1439  N   ALA 5  31     127.077 133.186 304.344  1.00 57.19           N  
ATOM   1440  CA  ALA 5  31     127.113 132.100 305.314  1.00 57.19           C  
ATOM   1441  C   ALA 5  31     128.403 132.136 306.119  1.00 57.19           C  
ATOM   1442  O   ALA 5  31     128.384 132.280 307.351  1.00 57.19           O  
ATOM   1443  CB  ALA 5  31     126.974 130.756 304.599  1.00 57.19           C  
ATOM   1444  N   PHE 5  32     129.536 132.015 305.432  1.00 57.86           N  
ATOM   1445  CA  PHE 5  32     130.810 132.024 306.133  1.00 57.86           C  
ATOM   1446  C   PHE 5  32     131.077 133.375 306.779  1.00 57.86           C  
ATOM   1447  O   PHE 5  32     131.788 133.448 307.784  1.00 57.86           O  
ATOM   1448  CB  PHE 5  32     131.941 131.650 305.179  1.00 57.86           C  
ATOM   1449  CG  PHE 5  32     132.031 130.181 304.891  1.00 57.86           C  
ATOM   1450  CD1 PHE 5  32     133.131 129.661 304.236  1.00 57.86           C  
ATOM   1451  CD2 PHE 5  32     131.017 129.320 305.271  1.00 57.86           C  
ATOM   1452  CE1 PHE 5  32     133.221 128.312 303.968  1.00 57.86           C  
ATOM   1453  CE2 PHE 5  32     131.101 127.970 305.005  1.00 57.86           C  
ATOM   1454  CZ  PHE 5  32     132.202 127.466 304.352  1.00 57.86           C  
ATOM   1455  N   THR 5  33     130.498 134.446 306.241  1.00 57.66           N  
ATOM   1456  CA  THR 5  33     130.687 135.762 306.832  1.00 57.66           C  
ATOM   1457  C   THR 5  33     130.032 135.840 308.198  1.00 57.66           C  
ATOM   1458  O   THR 5  33     130.654 136.275 309.174  1.00 57.66           O  
ATOM   1459  CB  THR 5  33     130.127 136.839 305.908  1.00 57.66           C  
ATOM   1460  CG2 THR 5  33     130.537 138.218 306.391  1.00 57.66           C  
ATOM   1461  OG1 THR 5  33     130.622 136.634 304.581  1.00 57.66           O  
ATOM   1462  N   LYS 5  34     128.762 135.447 308.282  1.00 57.90           N  
ATOM   1463  CA  LYS 5  34     128.105 135.389 309.578  1.00 57.90           C  
ATOM   1464  C   LYS 5  34     128.846 134.454 310.518  1.00 57.90           C  
ATOM   1465  O   LYS 5  34     129.038 134.777 311.693  1.00 57.90           O  
ATOM   1466  CB  LYS 5  34     126.653 134.943 309.414  1.00 57.90           C  
ATOM   1467  CG  LYS 5  34     125.807 135.875 308.572  1.00 57.90           C  
ATOM   1468  CD  LYS 5  34     124.348 135.463 308.606  1.00 57.90           C  
ATOM   1469  CE  LYS 5  34     124.200 133.957 308.476  1.00 57.90           C  
ATOM   1470  NZ  LYS 5  34     124.698 133.455 307.169  1.00 57.90           N1+
ATOM   1471  N   ALA 5  35     129.289 133.301 310.013  1.00 55.92           N  
ATOM   1472  CA  ALA 5  35     129.975 132.342 310.874  1.00 55.92           C  
ATOM   1473  C   ALA 5  35     131.242 132.940 311.470  1.00 55.92           C  
ATOM   1474  O   ALA 5  35     131.482 132.848 312.680  1.00 55.92           O  
ATOM   1475  CB  ALA 5  35     130.296 131.072 310.086  1.00 55.92           C  
ATOM   1476  N   GLY 5  36     132.065 133.568 310.632  1.00 55.92           N  
ATOM   1477  CA  GLY 5  36     133.305 134.138 311.122  1.00 55.92           C  
ATOM   1478  C   GLY 5  36     133.085 135.332 312.025  1.00 55.92           C  
ATOM   1479  O   GLY 5  36     133.722 135.450 313.073  1.00 55.92           O  
ATOM   1480  N   ALA 5  37     132.201 136.246 311.629  1.00 56.16           N  
ATOM   1481  CA  ALA 5  37     131.911 137.394 312.473  1.00 56.16           C  
ATOM   1482  C   ALA 5  37     131.309 136.976 313.800  1.00 56.16           C  
ATOM   1483  O   ALA 5  37     131.446 137.704 314.788  1.00 56.16           O  
ATOM   1484  CB  ALA 5  37     130.971 138.357 311.751  1.00 56.16           C  
ATOM   1485  N   ALA 5  38     130.647 135.823 313.846  1.00 57.09           N  
ATOM   1486  CA  ALA 5  38     130.123 135.332 315.107  1.00 57.09           C  
ATOM   1487  C   ALA 5  38     131.227 134.734 315.958  1.00 57.09           C  
ATOM   1488  O   ALA 5  38     131.327 135.045 317.148  1.00 57.09           O  
ATOM   1489  CB  ALA 5  38     129.023 134.302 314.857  1.00 57.09           C  
ATOM   1490  N   VAL 5  39     132.072 133.891 315.363  1.00 57.06           N  
ATOM   1491  CA  VAL 5  39     133.129 133.254 316.141  1.00 57.06           C  
ATOM   1492  C   VAL 5  39     134.145 134.285 316.604  1.00 57.06           C  
ATOM   1493  O   VAL 5  39     134.858 134.066 317.589  1.00 57.06           O  
ATOM   1494  CB  VAL 5  39     133.789 132.119 315.334  1.00 57.06           C  
ATOM   1495  CG1 VAL 5  39     134.663 132.675 314.230  1.00 57.06           C  
ATOM   1496  CG2 VAL 5  39     134.588 131.208 316.250  1.00 57.06           C  
ATOM   1497  N   SER 5  40     134.221 135.426 315.921  1.00 58.58           N  
ATOM   1498  CA  SER 5  40     135.105 136.500 316.356  1.00 58.58           C  
ATOM   1499  C   SER 5  40     134.794 136.911 317.785  1.00 58.58           C  
ATOM   1500  O   SER 5  40     135.649 136.831 318.672  1.00 58.58           O  
ATOM   1501  CB  SER 5  40     134.976 137.697 315.417  1.00 58.58           C  
ATOM   1502  OG  SER 5  40     135.382 138.885 316.072  1.00 58.58           O  
ATOM   1503  N   THR 5  41     133.566 137.355 318.025  1.00 59.22           N  
ATOM   1504  CA  THR 5  41     133.157 137.741 319.364  1.00 59.22           C  
ATOM   1505  C   THR 5  41     132.838 136.546 320.249  1.00 59.22           C  
ATOM   1506  O   THR 5  41     132.748 136.711 321.469  1.00 59.22           O  
ATOM   1507  CB  THR 5  41     131.945 138.667 319.293  1.00 59.22           C  
ATOM   1508  CG2 THR 5  41     132.363 140.042 318.807  1.00 59.22           C  
ATOM   1509  OG1 THR 5  41     130.982 138.122 318.383  1.00 59.22           O  
ATOM   1510  N   ALA 5  42     132.670 135.359 319.676  1.00 59.83           N  
ATOM   1511  CA  ALA 5  42     132.488 134.145 320.451  1.00 59.83           C  
ATOM   1512  C   ALA 5  42     133.810 133.522 320.857  1.00 59.83           C  
ATOM   1513  O   ALA 5  42     133.815 132.475 321.511  1.00 59.83           O  
ATOM   1514  CB  ALA 5  42     131.655 133.132 319.662  1.00 59.83           C  
ATOM   1515  N   ALA 5  43     134.920 134.130 320.474  1.00 61.61           N  
ATOM   1516  CA  ALA 5  43     136.249 133.678 320.843  1.00 61.61           C  
ATOM   1517  C   ALA 5  43     136.952 134.621 321.801  1.00 61.61           C  
ATOM   1518  O   ALA 5  43     137.604 134.162 322.741  1.00 61.61           O  
ATOM   1519  CB  ALA 5  43     137.105 133.499 319.585  1.00 61.61           C  
ATOM   1520  N   GLY 5  44     136.834 135.927 321.592  1.00 62.04           N  
ATOM   1521  CA  GLY 5  44     137.484 136.888 322.458  1.00 62.04           C  
ATOM   1522  C   GLY 5  44     138.153 138.007 321.694  1.00 62.04           C  
ATOM   1523  O   GLY 5  44     138.814 138.865 322.287  1.00 62.04           O  
ATOM   1524  N   THR 5  45     137.990 138.009 320.377  1.00 62.70           N  
ATOM   1525  CA  THR 5  45     138.578 139.041 319.535  1.00 62.70           C  
ATOM   1526  C   THR 5  45     137.924 140.392 319.787  1.00 62.70           C  
ATOM   1527  O   THR 5  45     138.362 141.154 320.647  1.00 62.70           O  
ATOM   1528  CB  THR 5  45     138.450 138.690 318.048  1.00 62.70           C  
ATOM   1529  CG2 THR 5  45     139.357 139.579 317.211  1.00 62.70           C  
ATOM   1530  OG1 THR 5  45     138.809 137.318 317.846  1.00 62.70           O  
TER   
ATOM   1531  N   ALA 6   1     132.535 116.510 263.925  1.00 74.94           N  
ATOM   1532  CA  ALA 6   1     131.877 116.030 265.133  1.00 74.94           C  
ATOM   1533  C   ALA 6   1     132.885 115.853 266.260  1.00 74.94           C  
ATOM   1534  O   ALA 6   1     132.719 114.993 267.120  1.00 74.94           O  
ATOM   1535  CB  ALA 6   1     131.150 114.724 264.861  1.00 74.94           C  
ATOM   1536  N   THR 6   2     133.926 116.683 266.249  1.00 76.24           N  
ATOM   1537  CA  THR 6   2     135.010 116.527 267.213  1.00 76.24           C  
ATOM   1538  C   THR 6   2     134.570 116.859 268.632  1.00 76.24           C  
ATOM   1539  O   THR 6   2     135.072 116.262 269.590  1.00 76.24           O  
ATOM   1540  CB  THR 6   2     136.200 117.398 266.806  1.00 76.24           C  
ATOM   1541  CG2 THR 6   2     135.757 118.830 266.539  1.00 76.24           C  
ATOM   1542  OG1 THR 6   2     137.183 117.389 267.847  1.00 76.24           O  
ATOM   1543  N   ALA 6   3     133.636 117.797 268.790  1.00 72.42           N  
ATOM   1544  CA  ALA 6   3     133.241 118.234 270.123  1.00 72.42           C  
ATOM   1545  C   ALA 6   3     132.273 117.249 270.764  1.00 72.42           C  
ATOM   1546  O   ALA 6   3     132.514 116.745 271.867  1.00 72.42           O  
ATOM   1547  CB  ALA 6   3     132.624 119.631 270.052  1.00 72.42           C  
ATOM   1548  N   ILE 6   4     131.166 116.953 270.080  1.00 69.97           N  
ATOM   1549  CA  ILE 6   4     130.094 116.181 270.695  1.00 69.97           C  
ATOM   1550  C   ILE 6   4     130.506 114.753 271.001  1.00 69.97           C  
ATOM   1551  O   ILE 6   4     129.724 114.003 271.595  1.00 69.97           O  
ATOM   1552  CB  ILE 6   4     128.828 116.203 269.815  1.00 69.97           C  
ATOM   1553  CG1 ILE 6   4     128.964 117.233 268.698  1.00 69.97           C  
ATOM   1554  CG2 ILE 6   4     127.609 116.509 270.662  1.00 69.97           C  
ATOM   1555  CD1 ILE 6   4     129.171 116.619 267.349  1.00 69.97           C  
ATOM   1556  N   GLU 6   5     131.715 114.347 270.615  1.00 71.04           N  
ATOM   1557  CA  GLU 6   5     132.215 113.055 271.070  1.00 71.04           C  
ATOM   1558  C   GLU 6   5     132.400 113.020 272.579  1.00 71.04           C  
ATOM   1559  O   GLU 6   5     132.641 111.946 273.138  1.00 71.04           O  
ATOM   1560  CB  GLU 6   5     133.530 112.718 270.375  1.00 71.04           C  
ATOM   1561  CG  GLU 6   5     133.388 112.521 268.886  1.00 71.04           C  
ATOM   1562  CD  GLU 6   5     132.369 111.459 268.539  1.00 71.04           C  
ATOM   1563  OE1 GLU 6   5     132.325 110.424 269.237  1.00 71.04           O  
ATOM   1564  OE2 GLU 6   5     131.605 111.660 267.572  1.00 71.04           O1-
ATOM   1565  N   TYR 6   6     132.295 114.169 273.249  1.00 66.92           N  
ATOM   1566  CA  TYR 6   6     132.345 114.192 274.703  1.00 66.92           C  
ATOM   1567  C   TYR 6   6     131.199 113.410 275.318  1.00 66.92           C  
ATOM   1568  O   TYR 6   6     131.259 113.071 276.502  1.00 66.92           O  
ATOM   1569  CB  TYR 6   6     132.314 115.631 275.213  1.00 66.92           C  
ATOM   1570  CG  TYR 6   6     130.925 116.211 275.300  1.00 66.92           C  
ATOM   1571  CD1 TYR 6   6     130.281 116.686 274.171  1.00 66.92           C  
ATOM   1572  CD2 TYR 6   6     130.262 116.294 276.514  1.00 66.92           C  
ATOM   1573  CE1 TYR 6   6     129.014 117.215 274.244  1.00 66.92           C  
ATOM   1574  CE2 TYR 6   6     128.996 116.822 276.598  1.00 66.92           C  
ATOM   1575  CZ  TYR 6   6     128.376 117.281 275.461  1.00 66.92           C  
ATOM   1576  OH  TYR 6   6     127.111 117.813 275.541  1.00 66.92           O  
ATOM   1577  N   GLY 6   7     130.148 113.131 274.548  1.00 65.07           N  
ATOM   1578  CA  GLY 6   7     129.083 112.289 275.055  1.00 65.07           C  
ATOM   1579  C   GLY 6   7     129.591 110.954 275.557  1.00 65.07           C  
ATOM   1580  O   GLY 6   7     128.981 110.345 276.437  1.00 65.07           O  
ATOM   1581  N   LEU 6   8     130.708 110.482 275.004  1.00 65.32           N  
ATOM   1582  CA  LEU 6   8     131.358 109.297 275.545  1.00 65.32           C  
ATOM   1583  C   LEU 6   8     131.785 109.521 276.987  1.00 65.32           C  
ATOM   1584  O   LEU 6   8     131.700 108.612 277.819  1.00 65.32           O  
ATOM   1585  CB  LEU 6   8     132.562 108.915 274.685  1.00 65.32           C  
ATOM   1586  CG  LEU 6   8     132.305 107.916 273.558  1.00 65.32           C  
ATOM   1587  CD1 LEU 6   8     131.788 106.602 274.122  1.00 65.32           C  
ATOM   1588  CD2 LEU 6   8     131.343 108.485 272.526  1.00 65.32           C  
ATOM   1589  N   ILE 6   9     132.256 110.730 277.299  1.00 63.83           N  
ATOM   1590  CA  ILE 6   9     132.614 111.057 278.674  1.00 63.83           C  
ATOM   1591  C   ILE 6   9     131.378 111.017 279.558  1.00 63.83           C  
ATOM   1592  O   ILE 6   9     131.318 110.268 280.541  1.00 63.83           O  
ATOM   1593  CB  ILE 6   9     133.303 112.433 278.725  1.00 63.83           C  
ATOM   1594  CG1 ILE 6   9     134.505 112.461 277.783  1.00 63.83           C  
ATOM   1595  CG2 ILE 6   9     133.753 112.750 280.125  1.00 63.83           C  
ATOM   1596  CD1 ILE 6   9     135.575 111.461 278.134  1.00 63.83           C  
ATOM   1597  N   VAL 6  10     130.360 111.805 279.207  1.00 62.42           N  
ATOM   1598  CA  VAL 6  10     129.118 111.857 279.966  1.00 62.42           C  
ATOM   1599  C   VAL 6  10     128.431 110.504 280.046  1.00 62.42           C  
ATOM   1600  O   VAL 6  10     127.626 110.273 280.957  1.00 62.42           O  
ATOM   1601  CB  VAL 6  10     128.198 112.919 279.331  1.00 62.42           C  
ATOM   1602  CG1 VAL 6  10     126.894 113.059 280.093  1.00 62.42           C  
ATOM   1603  CG2 VAL 6  10     128.920 114.253 279.248  1.00 62.42           C  
ATOM   1604  N   ALA 6  11     128.749 109.584 279.139  1.00 62.12           N  
ATOM   1605  CA  ALA 6  11     128.210 108.234 279.191  1.00 62.12           C  
ATOM   1606  C   ALA 6  11     129.160 107.267 279.880  1.00 62.12           C  
ATOM   1607  O   ALA 6  11     128.864 106.071 279.957  1.00 62.12           O  
ATOM   1608  CB  ALA 6  11     127.880 107.731 277.785  1.00 62.12           C  
ATOM   1609  N   LEU 6  12     130.289 107.754 280.384  1.00 59.75           N  
ATOM   1610  CA  LEU 6  12     131.244 106.898 281.071  1.00 59.75           C  
ATOM   1611  C   LEU 6  12     131.854 107.506 282.325  1.00 59.75           C  
ATOM   1612  O   LEU 6  12     132.726 106.867 282.924  1.00 59.75           O  
ATOM   1613  CB  LEU 6  12     132.376 106.487 280.121  1.00 59.75           C  
ATOM   1614  CG  LEU 6  12     132.156 105.251 279.251  1.00 59.75           C  
ATOM   1615  CD1 LEU 6  12     133.168 105.223 278.120  1.00 59.75           C  
ATOM   1616  CD2 LEU 6  12     132.250 103.983 280.082  1.00 59.75           C  
ATOM   1617  N   ILE 6  13     131.454 108.709 282.733  1.00 59.38           N  
ATOM   1618  CA  ILE 6  13     131.884 109.260 284.014  1.00 59.38           C  
ATOM   1619  C   ILE 6  13     130.661 109.672 284.819  1.00 59.38           C  
ATOM   1620  O   ILE 6  13     130.773 110.044 285.993  1.00 59.38           O  
ATOM   1621  CB  ILE 6  13     132.834 110.456 283.846  1.00 59.38           C  
ATOM   1622  CG1 ILE 6  13     132.027 111.726 283.576  1.00 59.38           C  
ATOM   1623  CG2 ILE 6  13     133.843 110.199 282.745  1.00 59.38           C  
ATOM   1624  CD1 ILE 6  13     132.856 112.976 283.527  1.00 59.38           C  
ATOM   1625  N   ALA 6  14     129.488 109.620 284.199  1.00 56.37           N  
ATOM   1626  CA  ALA 6  14     128.260 110.044 284.857  1.00 56.37           C  
ATOM   1627  C   ALA 6  14     127.297 108.895 285.087  1.00 56.37           C  
ATOM   1628  O   ALA 6  14     126.797 108.725 286.203  1.00 56.37           O  
ATOM   1629  CB  ALA 6  14     127.575 111.148 284.039  1.00 56.37           C  
ATOM   1630  N   VAL 6  15     127.001 108.106 284.055  1.00 54.76           N  
ATOM   1631  CA  VAL 6  15     126.110 106.964 284.229  1.00 54.76           C  
ATOM   1632  C   VAL 6  15     126.761 105.879 285.067  1.00 54.76           C  
ATOM   1633  O   VAL 6  15     126.066 104.992 285.580  1.00 54.76           O  
ATOM   1634  CB  VAL 6  15     125.684 106.452 282.839  1.00 54.76           C  
ATOM   1635  CG1 VAL 6  15     124.704 105.292 282.942  1.00 54.76           C  
ATOM   1636  CG2 VAL 6  15     125.086 107.585 282.027  1.00 54.76           C  
ATOM   1637  N   VAL 6  16     128.074 105.953 285.262  1.00 55.75           N  
ATOM   1638  CA  VAL 6  16     128.781 105.007 286.113  1.00 55.75           C  
ATOM   1639  C   VAL 6  16     128.893 105.512 287.543  1.00 55.75           C  
ATOM   1640  O   VAL 6  16     129.122 104.704 288.458  1.00 55.75           O  
ATOM   1641  CB  VAL 6  16     130.186 104.721 285.548  1.00 55.75           C  
ATOM   1642  CG1 VAL 6  16     130.085 103.985 284.230  1.00 55.75           C  
ATOM   1643  CG2 VAL 6  16     130.958 106.014 285.391  1.00 55.75           C  
ATOM   1644  N   ILE 6  17     128.738 106.814 287.765  1.00 53.24           N  
ATOM   1645  CA  ILE 6  17     128.893 107.406 289.084  1.00 53.24           C  
ATOM   1646  C   ILE 6  17     127.555 107.678 289.759  1.00 53.24           C  
ATOM   1647  O   ILE 6  17     127.475 107.605 290.994  1.00 53.24           O  
ATOM   1648  CB  ILE 6  17     129.732 108.697 288.975  1.00 53.24           C  
ATOM   1649  CG1 ILE 6  17     131.187 108.338 288.690  1.00 53.24           C  
ATOM   1650  CG2 ILE 6  17     129.640 109.543 290.227  1.00 53.24           C  
ATOM   1651  CD1 ILE 6  17     131.791 107.447 289.744  1.00 53.24           C  
ATOM   1652  N   VAL 6  18     126.507 107.967 288.990  1.00 51.68           N  
ATOM   1653  CA  VAL 6  18     125.189 108.182 289.570  1.00 51.68           C  
ATOM   1654  C   VAL 6  18     124.723 106.938 290.310  1.00 51.68           C  
ATOM   1655  O   VAL 6  18     124.156 107.026 291.405  1.00 51.68           O  
ATOM   1656  CB  VAL 6  18     124.189 108.596 288.476  1.00 51.68           C  
ATOM   1657  CG1 VAL 6  18     122.763 108.544 289.000  1.00 51.68           C  
ATOM   1658  CG2 VAL 6  18     124.518 109.983 287.961  1.00 51.68           C  
ATOM   1659  N   THR 6  19     124.959 105.760 289.736  1.00 51.06           N  
ATOM   1660  CA  THR 6  19     124.458 104.526 290.323  1.00 51.06           C  
ATOM   1661  C   THR 6  19     125.083 104.215 291.672  1.00 51.06           C  
ATOM   1662  O   THR 6  19     124.587 103.329 292.372  1.00 51.06           O  
ATOM   1663  CB  THR 6  19     124.700 103.353 289.377  1.00 51.06           C  
ATOM   1664  CG2 THR 6  19     126.181 103.219 289.069  1.00 51.06           C  
ATOM   1665  OG1 THR 6  19     124.236 102.145 289.991  1.00 51.06           O  
ATOM   1666  N   ALA 6  20     126.149 104.909 292.050  1.00 50.68           N  
ATOM   1667  CA  ALA 6  20     126.772 104.715 293.350  1.00 50.68           C  
ATOM   1668  C   ALA 6  20     126.600 105.917 294.258  1.00 50.68           C  
ATOM   1669  O   ALA 6  20     126.560 105.769 295.482  1.00 50.68           O  
ATOM   1670  CB  ALA 6  20     128.261 104.404 293.185  1.00 50.68           C  
ATOM   1671  N   VAL 6  21     126.495 107.115 293.687  1.00 49.22           N  
ATOM   1672  CA  VAL 6  21     126.188 108.277 294.508  1.00 49.22           C  
ATOM   1673  C   VAL 6  21     124.756 108.187 295.006  1.00 49.22           C  
ATOM   1674  O   VAL 6  21     124.422 108.698 296.081  1.00 49.22           O  
ATOM   1675  CB  VAL 6  21     126.461 109.568 293.717  1.00 49.22           C  
ATOM   1676  CG1 VAL 6  21     126.071 110.782 294.517  1.00 49.22           C  
ATOM   1677  CG2 VAL 6  21     127.926 109.640 293.358  1.00 49.22           C  
ATOM   1678  N   THR 6  22     123.894 107.502 294.255  1.00 50.15           N  
ATOM   1679  CA  THR 6  22     122.572 107.164 294.761  1.00 50.15           C  
ATOM   1680  C   THR 6  22     122.677 106.387 296.061  1.00 50.15           C  
ATOM   1681  O   THR 6  22     121.972 106.674 297.034  1.00 50.15           O  
ATOM   1682  CB  THR 6  22     121.812 106.352 293.715  1.00 50.15           C  
ATOM   1683  CG2 THR 6  22     120.457 105.928 294.251  1.00 50.15           C  
ATOM   1684  OG1 THR 6  22     121.632 107.141 292.533  1.00 50.15           O  
ATOM   1685  N   THR 6  23     123.563 105.392 296.094  1.00 51.73           N  
ATOM   1686  CA  THR 6  23     123.731 104.588 297.297  1.00 51.73           C  
ATOM   1687  C   THR 6  23     124.351 105.412 298.415  1.00 51.73           C  
ATOM   1688  O   THR 6  23     123.956 105.301 299.580  1.00 51.73           O  
ATOM   1689  CB  THR 6  23     124.592 103.364 296.987  1.00 51.73           C  
ATOM   1690  CG2 THR 6  23     124.601 102.406 298.165  1.00 51.73           C  
ATOM   1691  OG1 THR 6  23     124.064 102.691 295.838  1.00 51.73           O  
ATOM   1692  N   LEU 6  24     125.337 106.241 298.073  1.00 50.28           N  
ATOM   1693  CA  LEU 6  24     125.960 107.104 299.069  1.00 50.28           C  
ATOM   1694  C   LEU 6  24     124.922 107.983 299.745  1.00 50.28           C  
ATOM   1695  O   LEU 6  24     124.906 108.119 300.973  1.00 50.28           O  
ATOM   1696  CB  LEU 6  24     127.045 107.958 298.418  1.00 50.28           C  
ATOM   1697  CG  LEU 6  24     127.658 109.022 299.326  1.00 50.28           C  
ATOM   1698  CD1 LEU 6  24     128.276 108.382 300.556  1.00 50.28           C  
ATOM   1699  CD2 LEU 6  24     128.690 109.841 298.571  1.00 50.28           C  
ATOM   1700  N   GLY 6  25     124.043 108.585 298.955  1.00 50.04           N  
ATOM   1701  CA  GLY 6  25     122.926 109.320 299.501  1.00 50.04           C  
ATOM   1702  C   GLY 6  25     122.090 108.432 300.389  1.00 50.04           C  
ATOM   1703  O   GLY 6  25     122.117 108.581 301.610  1.00 50.04           O  
ATOM   1704  N   THR 6  26     121.420 107.440 299.801  1.00 52.19           N  
ATOM   1705  CA  THR 6  26     120.457 106.645 300.551  1.00 52.19           C  
ATOM   1706  C   THR 6  26     121.061 105.976 301.776  1.00 52.19           C  
ATOM   1707  O   THR 6  26     120.311 105.427 302.588  1.00 52.19           O  
ATOM   1708  CB  THR 6  26     119.815 105.587 299.655  1.00 52.19           C  
ATOM   1709  CG2 THR 6  26     120.812 104.509 299.304  1.00 52.19           C  
ATOM   1710  OG1 THR 6  26     118.719 104.984 300.350  1.00 52.19           O  
ATOM   1711  N   ASN 6  27     122.382 106.008 301.933  1.00 53.21           N  
ATOM   1712  CA  ASN 6  27     123.006 105.526 303.157  1.00 53.21           C  
ATOM   1713  C   ASN 6  27     123.345 106.636 304.138  1.00 53.21           C  
ATOM   1714  O   ASN 6  27     123.189 106.441 305.346  1.00 53.21           O  
ATOM   1715  CB  ASN 6  27     124.272 104.731 302.826  1.00 53.21           C  
ATOM   1716  CG  ASN 6  27     123.964 103.402 302.175  1.00 53.21           C  
ATOM   1717  ND2 ASN 6  27     124.983 102.765 301.613  1.00 53.21           N  
ATOM   1718  OD1 ASN 6  27     122.819 102.950 302.178  1.00 53.21           O  
ATOM   1719  N   LEU 6  28     123.797 107.797 303.663  1.00 51.64           N  
ATOM   1720  CA  LEU 6  28     123.992 108.916 304.579  1.00 51.64           C  
ATOM   1721  C   LEU 6  28     122.668 109.403 305.147  1.00 51.64           C  
ATOM   1722  O   LEU 6  28     122.611 109.843 306.303  1.00 51.64           O  
ATOM   1723  CB  LEU 6  28     124.717 110.059 303.879  1.00 51.64           C  
ATOM   1724  CG  LEU 6  28     126.243 110.029 303.903  1.00 51.64           C  
ATOM   1725  CD1 LEU 6  28     126.803 111.205 303.124  1.00 51.64           C  
ATOM   1726  CD2 LEU 6  28     126.748 110.039 305.332  1.00 51.64           C  
ATOM   1727  N   ARG 6  29     121.603 109.341 304.346  1.00 53.07           N  
ATOM   1728  CA  ARG 6  29     120.267 109.632 304.845  1.00 53.07           C  
ATOM   1729  C   ARG 6  29     119.992 108.855 306.120  1.00 53.07           C  
ATOM   1730  O   ARG 6  29     119.778 109.442 307.180  1.00 53.07           O  
ATOM   1731  CB  ARG 6  29     119.204 109.305 303.795  1.00 53.07           C  
ATOM   1732  CG  ARG 6  29     119.286 110.088 302.501  1.00 53.07           C  
ATOM   1733  CD  ARG 6  29     118.528 109.352 301.410  1.00 53.07           C  
ATOM   1734  NE  ARG 6  29     118.060 110.226 300.341  1.00 53.07           N  
ATOM   1735  CZ  ARG 6  29     118.053 109.889 299.055  1.00 53.07           C  
ATOM   1736  NH1 ARG 6  29     118.496 108.698 298.678  1.00 53.07           N1+
ATOM   1737  NH2 ARG 6  29     117.608 110.744 298.144  1.00 53.07           N  
ATOM   1738  N   THR 6  30     120.016 107.524 306.035  1.00 53.15           N  
ATOM   1739  CA  THR 6  30     119.696 106.703 307.196  1.00 53.15           C  
ATOM   1740  C   THR 6  30     120.745 106.795 308.289  1.00 53.15           C  
ATOM   1741  O   THR 6  30     120.388 106.672 309.463  1.00 53.15           O  
ATOM   1742  CB  THR 6  30     119.498 105.243 306.789  1.00 53.15           C  
ATOM   1743  CG2 THR 6  30     120.728 104.693 306.100  1.00 53.15           C  
ATOM   1744  OG1 THR 6  30     119.220 104.458 307.955  1.00 53.15           O  
ATOM   1745  N   ALA 6  31     122.006 107.049 307.949  1.00 52.97           N  
ATOM   1746  CA  ALA 6  31     123.017 107.258 308.978  1.00 52.97           C  
ATOM   1747  C   ALA 6  31     122.659 108.446 309.855  1.00 52.97           C  
ATOM   1748  O   ALA 6  31     122.475 108.311 311.074  1.00 52.97           O  
ATOM   1749  CB  ALA 6  31     124.386 107.470 308.331  1.00 52.97           C  
ATOM   1750  N   PHE 6  32     122.550 109.625 309.244  1.00 54.57           N  
ATOM   1751  CA  PHE 6  32     122.226 110.811 310.018  1.00 54.57           C  
ATOM   1752  C   PHE 6  32     120.827 110.727 310.603  1.00 54.57           C  
ATOM   1753  O   PHE 6  32     120.554 111.331 311.642  1.00 54.57           O  
ATOM   1754  CB  PHE 6  32     122.375 112.061 309.154  1.00 54.57           C  
ATOM   1755  CG  PHE 6  32     123.796 112.495 308.954  1.00 54.57           C  
ATOM   1756  CD1 PHE 6  32     124.082 113.727 308.393  1.00 54.57           C  
ATOM   1757  CD2 PHE 6  32     124.847 111.674 309.319  1.00 54.57           C  
ATOM   1758  CE1 PHE 6  32     125.386 114.131 308.205  1.00 54.57           C  
ATOM   1759  CE2 PHE 6  32     126.153 112.072 309.131  1.00 54.57           C  
ATOM   1760  CZ  PHE 6  32     126.423 113.301 308.574  1.00 54.57           C  
ATOM   1761  N   THR 6  33     119.935 109.963 309.974  1.00 54.18           N  
ATOM   1762  CA  THR 6  33     118.588 109.815 310.503  1.00 54.18           C  
ATOM   1763  C   THR 6  33     118.604 109.065 311.821  1.00 54.18           C  
ATOM   1764  O   THR 6  33     118.001 109.505 312.806  1.00 54.18           O  
ATOM   1765  CB  THR 6  33     117.701 109.096 309.488  1.00 54.18           C  
ATOM   1766  CG2 THR 6  33     116.248 109.155 309.919  1.00 54.18           C  
ATOM   1767  OG1 THR 6  33     117.843 109.716 308.207  1.00 54.18           O  
ATOM   1768  N   LYS 6  34     119.270 107.912 311.852  1.00 54.16           N  
ATOM   1769  CA  LYS 6  34     119.422 107.194 313.107  1.00 54.16           C  
ATOM   1770  C   LYS 6  34     120.126 108.056 314.139  1.00 54.16           C  
ATOM   1771  O   LYS 6  34     119.723 108.090 315.303  1.00 54.16           O  
ATOM   1772  CB  LYS 6  34     120.188 105.893 312.882  1.00 54.16           C  
ATOM   1773  CG  LYS 6  34     119.505 104.921 311.940  1.00 54.16           C  
ATOM   1774  CD  LYS 6  34     120.233 103.591 311.910  1.00 54.16           C  
ATOM   1775  CE  LYS 6  34     121.738 103.790 311.855  1.00 54.16           C  
ATOM   1776  NZ  LYS 6  34     122.167 104.478 310.609  1.00 54.16           N1+
ATOM   1777  N   ALA 6  35     121.170 108.779 313.725  1.00 52.66           N  
ATOM   1778  CA  ALA 6  35     121.916 109.599 314.676  1.00 52.66           C  
ATOM   1779  C   ALA 6  35     121.024 110.656 315.312  1.00 52.66           C  
ATOM   1780  O   ALA 6  35     121.011 110.826 316.537  1.00 52.66           O  
ATOM   1781  CB  ALA 6  35     123.111 110.246 313.980  1.00 52.66           C  
ATOM   1782  N   GLY 6  36     120.262 111.375 314.492  1.00 53.55           N  
ATOM   1783  CA  GLY 6  36     119.409 112.421 315.023  1.00 53.55           C  
ATOM   1784  C   GLY 6  36     118.259 111.879 315.845  1.00 53.55           C  
ATOM   1785  O   GLY 6  36     117.959 112.399 316.920  1.00 53.55           O  
ATOM   1786  N   ALA 6  37     117.583 110.844 315.345  1.00 54.62           N  
ATOM   1787  CA  ALA 6  37     116.498 110.249 316.108  1.00 54.62           C  
ATOM   1788  C   ALA 6  37     116.987 109.663 317.419  1.00 54.62           C  
ATOM   1789  O   ALA 6  37     116.208 109.565 318.371  1.00 54.62           O  
ATOM   1790  CB  ALA 6  37     115.800 109.170 315.280  1.00 54.62           C  
ATOM   1791  N   ALA 6  38     118.257 109.272 317.488  1.00 54.51           N  
ATOM   1792  CA  ALA 6  38     118.801 108.782 318.742  1.00 54.51           C  
ATOM   1793  C   ALA 6  38     119.100 109.929 319.687  1.00 54.51           C  
ATOM   1794  O   ALA 6  38     118.730 109.875 320.862  1.00 54.51           O  
ATOM   1795  CB  ALA 6  38     120.061 107.958 318.482  1.00 54.51           C  
ATOM   1796  N   VAL 6  39     119.756 110.980 319.191  1.00 55.24           N  
ATOM   1797  CA  VAL 6  39     120.107 112.095 320.063  1.00 55.24           C  
ATOM   1798  C   VAL 6  39     118.855 112.822 320.528  1.00 55.24           C  
ATOM   1799  O   VAL 6  39     118.869 113.494 321.564  1.00 55.24           O  
ATOM   1800  CB  VAL 6  39     121.096 113.045 319.359  1.00 55.24           C  
ATOM   1801  CG1 VAL 6  39     120.402 113.849 318.281  1.00 55.24           C  
ATOM   1802  CG2 VAL 6  39     121.768 113.959 320.370  1.00 55.24           C  
ATOM   1803  N   SER 6  40     117.755 112.690 319.790  1.00 56.67           N  
ATOM   1804  CA  SER 6  40     116.494 113.281 320.217  1.00 56.67           C  
ATOM   1805  C   SER 6  40     116.105 112.788 321.600  1.00 56.67           C  
ATOM   1806  O   SER 6  40     115.956 113.575 322.538  1.00 56.67           O  
ATOM   1807  CB  SER 6  40     115.395 112.956 319.208  1.00 56.67           C  
ATOM   1808  OG  SER 6  40     114.121 113.041 319.819  1.00 56.67           O  
ATOM   1809  N   THR 6  41     115.941 111.480 321.742  1.00 56.90           N  
ATOM   1810  CA  THR 6  41     115.604 110.901 323.032  1.00 56.90           C  
ATOM   1811  C   THR 6  41     116.802 110.793 323.960  1.00 56.90           C  
ATOM   1812  O   THR 6  41     116.614 110.584 325.161  1.00 56.90           O  
ATOM   1813  CB  THR 6  41     114.976 109.522 322.836  1.00 56.90           C  
ATOM   1814  CG2 THR 6  41     113.564 109.658 322.303  1.00 56.90           C  
ATOM   1815  OG1 THR 6  41     115.759 108.769 321.905  1.00 56.90           O  
ATOM   1816  N   ALA 6  42     118.018 110.934 323.443  1.00 57.87           N  
ATOM   1817  CA  ALA 6  42     119.211 110.971 324.272  1.00 57.87           C  
ATOM   1818  C   ALA 6  42     119.506 112.366 324.790  1.00 57.87           C  
ATOM   1819  O   ALA 6  42     120.496 112.558 325.499  1.00 57.87           O  
ATOM   1820  CB  ALA 6  42     120.416 110.442 323.492  1.00 57.87           C  
ATOM   1821  N   ALA 6  43     118.678 113.339 324.439  1.00 59.47           N  
ATOM   1822  CA  ALA 6  43     118.805 114.707 324.912  1.00 59.47           C  
ATOM   1823  C   ALA 6  43     117.691 115.112 325.856  1.00 59.47           C  
ATOM   1824  O   ALA 6  43     117.952 115.783 326.856  1.00 59.47           O  
ATOM   1825  CB  ALA 6  43     118.837 115.665 323.717  1.00 59.47           C  
ATOM   1826  N   GLY 6  44     116.454 114.724 325.569  1.00 61.84           N  
ATOM   1827  CA  GLY 6  44     115.338 115.081 326.419  1.00 61.84           C  
ATOM   1828  C   GLY 6  44     114.127 115.537 325.636  1.00 61.84           C  
ATOM   1829  O   GLY 6  44     113.120 115.950 326.219  1.00 61.84           O  
ATOM   1830  N   THR 6  45     114.215 115.471 324.314  1.00 62.76           N  
ATOM   1831  CA  THR 6  45     113.112 115.873 323.454  1.00 62.76           C  
ATOM   1832  C   THR 6  45     111.932 114.920 323.590  1.00 62.76           C  
ATOM   1833  O   THR 6  45     111.059 115.117 324.433  1.00 62.76           O  
ATOM   1834  CB  THR 6  45     113.542 115.931 321.981  1.00 62.76           C  
ATOM   1835  CG2 THR 6  45     112.508 116.676 321.152  1.00 62.76           C  
ATOM   1836  OG1 THR 6  45     114.805 116.599 321.876  1.00 62.76           O  
TER   
ATOM   1837  N   ALA 7   1     138.756 118.667 268.834  1.00 74.14           N  
ATOM   1838  CA  ALA 7   1     139.321 118.057 270.030  1.00 74.14           C  
ATOM   1839  C   ALA 7   1     139.205 118.999 271.218  1.00 74.14           C  
ATOM   1840  O   ALA 7   1     140.040 118.980 272.118  1.00 74.14           O  
ATOM   1841  CB  ALA 7   1     140.772 117.673 269.796  1.00 74.14           C  
ATOM   1842  N   THR 7   2     138.154 119.819 271.215  1.00 75.21           N  
ATOM   1843  CA  THR 7   2     138.007 120.842 272.246  1.00 75.21           C  
ATOM   1844  C   THR 7   2     137.723 120.241 273.616  1.00 75.21           C  
ATOM   1845  O   THR 7   2     138.142 120.802 274.635  1.00 75.21           O  
ATOM   1846  CB  THR 7   2     136.899 121.821 271.853  1.00 75.21           C  
ATOM   1847  CG2 THR 7   2     135.627 121.077 271.476  1.00 75.21           C  
ATOM   1848  OG1 THR 7   2     136.629 122.706 272.946  1.00 75.21           O  
ATOM   1849  N   ALA 7   3     137.026 119.106 273.664  1.00 71.51           N  
ATOM   1850  CA  ALA 7   3     136.633 118.531 274.945  1.00 71.51           C  
ATOM   1851  C   ALA 7   3     137.788 117.776 275.590  1.00 71.51           C  
ATOM   1852  O   ALA 7   3     138.169 118.053 276.732  1.00 71.51           O  
ATOM   1853  CB  ALA 7   3     135.424 117.613 274.755  1.00 71.51           C  
ATOM   1854  N   ILE 7   4     138.367 116.818 274.864  1.00 68.88           N  
ATOM   1855  CA  ILE 7   4     139.340 115.914 275.464  1.00 68.88           C  
ATOM   1856  C   ILE 7   4     140.615 116.625 275.879  1.00 68.88           C  
ATOM   1857  O   ILE 7   4     141.500 116.000 276.472  1.00 68.88           O  
ATOM   1858  CB  ILE 7   4     139.657 114.741 274.518  1.00 68.88           C  
ATOM   1859  CG1 ILE 7   4     138.676 114.709 273.349  1.00 68.88           C  
ATOM   1860  CG2 ILE 7   4     139.608 113.431 275.275  1.00 68.88           C  
ATOM   1861  CD1 ILE 7   4     139.283 115.145 272.052  1.00 68.88           C  
ATOM   1862  N   GLU 7   5     140.744 117.919 275.586  1.00 71.69           N  
ATOM   1863  CA  GLU 7   5     141.858 118.672 276.144  1.00 71.69           C  
ATOM   1864  C   GLU 7   5     141.781 118.758 277.661  1.00 71.69           C  
ATOM   1865  O   GLU 7   5     142.742 119.203 278.296  1.00 71.69           O  
ATOM   1866  CB  GLU 7   5     141.909 120.074 275.545  1.00 71.69           C  
ATOM   1867  CG  GLU 7   5     142.201 120.082 274.064  1.00 71.69           C  
ATOM   1868  CD  GLU 7   5     143.489 119.363 273.726  1.00 71.69           C  
ATOM   1869  OE1 GLU 7   5     144.472 119.514 274.482  1.00 71.69           O  
ATOM   1870  OE2 GLU 7   5     143.516 118.642 272.709  1.00 71.69           O1-
ATOM   1871  N   TYR 7   6     140.658 118.344 278.253  1.00 67.22           N  
ATOM   1872  CA  TYR 7   6     140.559 118.288 279.705  1.00 67.22           C  
ATOM   1873  C   TYR 7   6     141.560 117.316 280.301  1.00 67.22           C  
ATOM   1874  O   TYR 7   6     141.820 117.374 281.503  1.00 67.22           O  
ATOM   1875  CB  TYR 7   6     139.145 117.891 280.124  1.00 67.22           C  
ATOM   1876  CG  TYR 7   6     138.905 116.401 280.098  1.00 67.22           C  
ATOM   1877  CD1 TYR 7   6     138.649 115.743 278.909  1.00 67.22           C  
ATOM   1878  CD2 TYR 7   6     138.926 115.656 281.269  1.00 67.22           C  
ATOM   1879  CE1 TYR 7   6     138.429 114.386 278.881  1.00 67.22           C  
ATOM   1880  CE2 TYR 7   6     138.707 114.301 281.249  1.00 67.22           C  
ATOM   1881  CZ  TYR 7   6     138.458 113.669 280.054  1.00 67.22           C  
ATOM   1882  OH  TYR 7   6     138.237 112.312 280.032  1.00 67.22           O  
ATOM   1883  N   GLY 7   7     142.113 116.413 279.492  1.00 65.42           N  
ATOM   1884  CA  GLY 7   7     143.159 115.540 279.990  1.00 65.42           C  
ATOM   1885  C   GLY 7   7     144.311 116.309 280.597  1.00 65.42           C  
ATOM   1886  O   GLY 7   7     145.006 115.798 281.478  1.00 65.42           O  
ATOM   1887  N   LEU 7   8     144.532 117.540 280.136  1.00 66.49           N  
ATOM   1888  CA  LEU 7   8     145.507 118.409 280.783  1.00 66.49           C  
ATOM   1889  C   LEU 7   8     145.120 118.673 282.231  1.00 66.49           C  
ATOM   1890  O   LEU 7   8     145.986 118.745 283.110  1.00 66.49           O  
ATOM   1891  CB  LEU 7   8     145.632 119.724 280.016  1.00 66.49           C  
ATOM   1892  CG  LEU 7   8     146.714 119.783 278.937  1.00 66.49           C  
ATOM   1893  CD1 LEU 7   8     148.086 119.548 279.551  1.00 66.49           C  
ATOM   1894  CD2 LEU 7   8     146.435 118.787 277.823  1.00 66.49           C  
ATOM   1895  N   ILE 7   9     143.823 118.829 282.495  1.00 65.70           N  
ATOM   1896  CA  ILE 7   9     143.357 119.008 283.866  1.00 65.70           C  
ATOM   1897  C   ILE 7   9     143.648 117.756 284.681  1.00 65.70           C  
ATOM   1898  O   ILE 7   9     144.343 117.806 285.702  1.00 65.70           O  
ATOM   1899  CB  ILE 7   9     141.857 119.354 283.872  1.00 65.70           C  
ATOM   1900  CG1 ILE 7   9     141.591 120.578 282.998  1.00 65.70           C  
ATOM   1901  CG2 ILE 7   9     141.381 119.622 285.273  1.00 65.70           C  
ATOM   1902  CD1 ILE 7   9     142.293 121.823 283.466  1.00 65.70           C  
ATOM   1903  N   VAL 7  10     143.136 116.610 284.226  1.00 64.34           N  
ATOM   1904  CA  VAL 7  10     143.345 115.343 284.912  1.00 64.34           C  
ATOM   1905  C   VAL 7  10     144.817 114.983 285.035  1.00 64.34           C  
ATOM   1906  O   VAL 7  10     145.188 114.196 285.911  1.00 64.34           O  
ATOM   1907  CB  VAL 7  10     142.558 114.246 284.163  1.00 64.34           C  
ATOM   1908  CG1 VAL 7  10     142.695 112.897 284.844  1.00 64.34           C  
ATOM   1909  CG2 VAL 7  10     141.097 114.644 284.041  1.00 64.34           C  
ATOM   1910  N   ALA 7  11     145.676 115.566 284.203  1.00 63.94           N  
ATOM   1911  CA  ALA 7  11     147.111 115.354 284.307  1.00 63.94           C  
ATOM   1912  C   ALA 7  11     147.794 116.452 285.105  1.00 63.94           C  
ATOM   1913  O   ALA 7  11     149.021 116.438 285.237  1.00 63.94           O  
ATOM   1914  CB  ALA 7  11     147.740 115.246 282.918  1.00 63.94           C  
ATOM   1915  N   LEU 7  12     147.033 117.402 285.639  1.00 62.38           N  
ATOM   1916  CA  LEU 7  12     147.609 118.481 286.429  1.00 62.38           C  
ATOM   1917  C   LEU 7  12     146.818 118.847 287.676  1.00 62.38           C  
ATOM   1918  O   LEU 7  12     147.207 119.800 288.360  1.00 62.38           O  
ATOM   1919  CB  LEU 7  12     147.784 119.738 285.571  1.00 62.38           C  
ATOM   1920  CG  LEU 7  12     149.075 119.871 284.765  1.00 62.38           C  
ATOM   1921  CD1 LEU 7  12     148.917 120.935 283.696  1.00 62.38           C  
ATOM   1922  CD2 LEU 7  12     150.246 120.199 285.675  1.00 62.38           C  
ATOM   1923  N   ILE 7  13     145.724 118.151 287.989  1.00 63.48           N  
ATOM   1924  CA  ILE 7  13     145.031 118.354 289.256  1.00 63.48           C  
ATOM   1925  C   ILE 7  13     144.880 117.017 289.966  1.00 63.48           C  
ATOM   1926  O   ILE 7  13     144.440 116.960 291.118  1.00 63.48           O  
ATOM   1927  CB  ILE 7  13     143.653 119.009 289.068  1.00 63.48           C  
ATOM   1928  CG1 ILE 7  13     142.623 117.949 288.678  1.00 63.48           C  
ATOM   1929  CG2 ILE 7  13     143.716 120.124 288.041  1.00 63.48           C  
ATOM   1930  CD1 ILE 7  13     141.218 118.468 288.599  1.00 63.48           C  
ATOM   1931  N   ALA 7  14     145.236 115.932 289.285  1.00 59.66           N  
ATOM   1932  CA  ALA 7  14     145.083 114.598 289.849  1.00 59.66           C  
ATOM   1933  C   ALA 7  14     146.415 113.915 290.094  1.00 59.66           C  
ATOM   1934  O   ALA 7  14     146.646 113.393 291.189  1.00 59.66           O  
ATOM   1935  CB  ALA 7  14     144.210 113.733 288.928  1.00 59.66           C  
ATOM   1936  N   VAL 7  15     147.299 113.880 289.095  1.00 57.47           N  
ATOM   1937  CA  VAL 7  15     148.608 113.268 289.288  1.00 57.47           C  
ATOM   1938  C   VAL 7  15     149.470 114.095 290.227  1.00 57.47           C  
ATOM   1939  O   VAL 7  15     150.470 113.592 290.753  1.00 57.47           O  
ATOM   1940  CB  VAL 7  15     149.269 113.068 287.910  1.00 57.47           C  
ATOM   1941  CG1 VAL 7  15     150.622 112.380 288.029  1.00 57.47           C  
ATOM   1942  CG2 VAL 7  15     148.345 112.280 286.999  1.00 57.47           C  
ATOM   1943  N   VAL 7  16     149.080 115.340 290.487  1.00 58.36           N  
ATOM   1944  CA  VAL 7  16     149.794 116.188 291.431  1.00 58.36           C  
ATOM   1945  C   VAL 7  16     149.212 116.082 292.834  1.00 58.36           C  
ATOM   1946  O   VAL 7  16     149.900 116.429 293.807  1.00 58.36           O  
ATOM   1947  CB  VAL 7  16     149.766 117.655 290.965  1.00 58.36           C  
ATOM   1948  CG1 VAL 7  16     150.566 117.818 289.690  1.00 58.36           C  
ATOM   1949  CG2 VAL 7  16     148.338 118.115 290.772  1.00 58.36           C  
ATOM   1950  N   ILE 7  17     147.974 115.614 292.967  1.00 56.43           N  
ATOM   1951  CA  ILE 7  17     147.302 115.537 294.255  1.00 56.43           C  
ATOM   1952  C   ILE 7  17     147.322 114.131 294.837  1.00 56.43           C  
ATOM   1953  O   ILE 7  17     147.356 113.986 296.069  1.00 56.43           O  
ATOM   1954  CB  ILE 7  17     145.857 116.059 294.115  1.00 56.43           C  
ATOM   1955  CG1 ILE 7  17     145.876 117.574 293.933  1.00 56.43           C  
ATOM   1956  CG2 ILE 7  17     144.999 115.689 295.307  1.00 56.43           C  
ATOM   1957  CD1 ILE 7  17     146.551 118.296 295.070  1.00 56.43           C  
ATOM   1958  N   VAL 7  18     147.324 113.098 293.995  1.00 53.95           N  
ATOM   1959  CA  VAL 7  18     147.398 111.730 294.489  1.00 53.95           C  
ATOM   1960  C   VAL 7  18     148.682 111.515 295.274  1.00 53.95           C  
ATOM   1961  O   VAL 7  18     148.680 110.873 296.329  1.00 53.95           O  
ATOM   1962  CB  VAL 7  18     147.281 110.739 293.317  1.00 53.95           C  
ATOM   1963  CG1 VAL 7  18     147.644 109.332 293.764  1.00 53.95           C  
ATOM   1964  CG2 VAL 7  18     145.881 110.771 292.738  1.00 53.95           C  
ATOM   1965  N   THR 7  19     149.796 112.057 294.785  1.00 53.87           N  
ATOM   1966  CA  THR 7  19     151.086 111.818 295.418  1.00 53.87           C  
ATOM   1967  C   THR 7  19     151.179 112.405 296.816  1.00 53.87           C  
ATOM   1968  O   THR 7  19     152.124 112.083 297.540  1.00 53.87           O  
ATOM   1969  CB  THR 7  19     152.210 112.389 294.560  1.00 53.87           C  
ATOM   1970  CG2 THR 7  19     152.005 113.877 294.343  1.00 53.87           C  
ATOM   1971  OG1 THR 7  19     153.465 112.177 295.219  1.00 53.87           O  
ATOM   1972  N   ALA 7  20     150.237 113.253 297.210  1.00 53.66           N  
ATOM   1973  CA  ALA 7  20     150.220 113.814 298.551  1.00 53.66           C  
ATOM   1974  C   ALA 7  20     149.051 113.308 299.374  1.00 53.66           C  
ATOM   1975  O   ALA 7  20     149.149 113.221 300.601  1.00 53.66           O  
ATOM   1976  CB  ALA 7  20     150.178 115.343 298.488  1.00 53.66           C  
ATOM   1977  N   VAL 7  21     147.938 112.966 298.728  1.00 52.14           N  
ATOM   1978  CA  VAL 7  21     146.845 112.343 299.459  1.00 52.14           C  
ATOM   1979  C   VAL 7  21     147.246 110.940 299.881  1.00 52.14           C  
ATOM   1980  O   VAL 7  21     146.781 110.426 300.904  1.00 52.14           O  
ATOM   1981  CB  VAL 7  21     145.565 112.362 298.608  1.00 52.14           C  
ATOM   1982  CG1 VAL 7  21     144.440 111.649 299.311  1.00 52.14           C  
ATOM   1983  CG2 VAL 7  21     145.165 113.792 298.327  1.00 52.14           C  
ATOM   1984  N   THR 7  22     148.149 110.314 299.126  1.00 52.62           N  
ATOM   1985  CA  THR 7  22     148.764 109.076 299.577  1.00 52.62           C  
ATOM   1986  C   THR 7  22     149.436 109.270 300.927  1.00 52.62           C  
ATOM   1987  O   THR 7  22     149.279 108.453 301.840  1.00 52.62           O  
ATOM   1988  CB  THR 7  22     149.779 108.597 298.542  1.00 52.62           C  
ATOM   1989  CG2 THR 7  22     150.486 107.345 299.027  1.00 52.62           C  
ATOM   1990  OG1 THR 7  22     149.110 108.320 297.306  1.00 52.62           O  
ATOM   1991  N   THR 7  23     150.192 110.357 301.069  1.00 53.92           N  
ATOM   1992  CA  THR 7  23     150.877 110.626 302.325  1.00 53.92           C  
ATOM   1993  C   THR 7  23     149.880 110.960 303.423  1.00 53.92           C  
ATOM   1994  O   THR 7  23     150.028 110.523 304.570  1.00 53.92           O  
ATOM   1995  CB  THR 7  23     151.878 111.766 302.136  1.00 53.92           C  
ATOM   1996  CG2 THR 7  23     152.752 111.917 303.370  1.00 53.92           C  
ATOM   1997  OG1 THR 7  23     152.708 111.488 301.003  1.00 53.92           O  
ATOM   1998  N   LEU 7  24     148.860 111.748 303.088  1.00 53.50           N  
ATOM   1999  CA  LEU 7  24     147.828 112.085 304.062  1.00 53.50           C  
ATOM   2000  C   LEU 7  24     147.190 110.828 304.625  1.00 53.50           C  
ATOM   2001  O   LEU 7  24     147.005 110.697 305.840  1.00 53.50           O  
ATOM   2002  CB  LEU 7  24     146.775 112.983 303.423  1.00 53.50           C  
ATOM   2003  CG  LEU 7  24     145.555 113.270 304.298  1.00 53.50           C  
ATOM   2004  CD1 LEU 7  24     145.978 113.935 305.595  1.00 53.50           C  
ATOM   2005  CD2 LEU 7  24     144.552 114.133 303.553  1.00 53.50           C  
ATOM   2006  N   GLY 7  25     146.847 109.889 303.753  1.00 52.29           N  
ATOM   2007  CA  GLY 7  25     146.372 108.598 304.192  1.00 52.29           C  
ATOM   2008  C   GLY 7  25     147.391 107.932 305.085  1.00 52.29           C  
ATOM   2009  O   GLY 7  25     147.183 107.841 306.295  1.00 52.29           O  
ATOM   2010  N   THR 7  26     148.539 107.552 304.521  1.00 54.45           N  
ATOM   2011  CA  THR 7  26     149.503 106.751 305.264  1.00 54.45           C  
ATOM   2012  C   THR 7  26     149.953 107.408 306.558  1.00 54.45           C  
ATOM   2013  O   THR 7  26     150.626 106.753 307.359  1.00 54.45           O  
ATOM   2014  CB  THR 7  26     150.721 106.433 304.399  1.00 54.45           C  
ATOM   2015  CG2 THR 7  26     151.550 107.675 304.169  1.00 54.45           C  
ATOM   2016  OG1 THR 7  26     151.533 105.462 305.068  1.00 54.45           O  
ATOM   2017  N   ASN 7  27     149.604 108.673 306.785  1.00 55.15           N  
ATOM   2018  CA  ASN 7  27     149.871 109.307 308.068  1.00 55.15           C  
ATOM   2019  C   ASN 7  27     148.668 109.312 308.998  1.00 55.15           C  
ATOM   2020  O   ASN 7  27     148.838 109.123 310.205  1.00 55.15           O  
ATOM   2021  CB  ASN 7  27     150.358 110.742 307.858  1.00 55.15           C  
ATOM   2022  CG  ASN 7  27     151.753 110.795 307.271  1.00 55.15           C  
ATOM   2023  ND2 ASN 7  27     152.156 111.971 306.805  1.00 55.15           N  
ATOM   2024  OD1 ASN 7  27     152.461 109.789 307.238  1.00 55.15           O  
ATOM   2025  N   LEU 7  28     147.456 109.515 308.480  1.00 53.46           N  
ATOM   2026  CA  LEU 7  28     146.282 109.381 309.337  1.00 53.46           C  
ATOM   2027  C   LEU 7  28     146.093 107.945 309.800  1.00 53.46           C  
ATOM   2028  O   LEU 7  28     145.628 107.709 310.923  1.00 53.46           O  
ATOM   2029  CB  LEU 7  28     145.033 109.867 308.610  1.00 53.46           C  
ATOM   2030  CG  LEU 7  28     144.703 111.353 308.719  1.00 53.46           C  
ATOM   2031  CD1 LEU 7  28     143.465 111.676 307.904  1.00 53.46           C  
ATOM   2032  CD2 LEU 7  28     144.510 111.745 310.170  1.00 53.46           C  
ATOM   2033  N   ARG 7  29     146.442 106.982 308.946  1.00 55.42           N  
ATOM   2034  CA  ARG 7  29     146.451 105.583 309.353  1.00 55.42           C  
ATOM   2035  C   ARG 7  29     147.212 105.409 310.655  1.00 55.42           C  
ATOM   2036  O   ARG 7  29     146.644 104.993 311.664  1.00 55.42           O  
ATOM   2037  CB  ARG 7  29     147.066 104.698 308.267  1.00 55.42           C  
ATOM   2038  CG  ARG 7  29     146.347 104.684 306.934  1.00 55.42           C  
ATOM   2039  CD  ARG 7  29     147.289 104.194 305.849  1.00 55.42           C  
ATOM   2040  NE  ARG 7  29     146.598 103.609 304.705  1.00 55.42           N  
ATOM   2041  CZ  ARG 7  29     146.987 103.767 303.444  1.00 55.42           C  
ATOM   2042  NH1 ARG 7  29     148.056 104.499 303.164  1.00 55.42           N1+
ATOM   2043  NH2 ARG 7  29     146.303 103.199 302.460  1.00 55.42           N  
ATOM   2044  N   THR 7  30     148.503 105.747 310.652  1.00 54.14           N  
ATOM   2045  CA  THR 7  30     149.321 105.549 311.840  1.00 54.14           C  
ATOM   2046  C   THR 7  30     148.935 106.470 312.983  1.00 54.14           C  
ATOM   2047  O   THR 7  30     149.085 106.074 314.140  1.00 54.14           O  
ATOM   2048  CB  THR 7  30     150.805 105.723 311.512  1.00 54.14           C  
ATOM   2049  CG2 THR 7  30     151.081 107.090 310.927  1.00 54.14           C  
ATOM   2050  OG1 THR 7  30     151.578 105.555 312.706  1.00 54.14           O  
ATOM   2051  N   ALA 7  31     148.408 107.659 312.698  1.00 54.66           N  
ATOM   2052  CA  ALA 7  31     147.921 108.521 313.767  1.00 54.66           C  
ATOM   2053  C   ALA 7  31     146.810 107.840 314.550  1.00 54.66           C  
ATOM   2054  O   ALA 7  31     146.930 107.609 315.761  1.00 54.66           O  
ATOM   2055  CB  ALA 7  31     147.422 109.844 313.184  1.00 54.66           C  
ATOM   2056  N   PHE 7  32     145.720 107.501 313.863  1.00 55.34           N  
ATOM   2057  CA  PHE 7  32     144.607 106.859 314.545  1.00 55.34           C  
ATOM   2058  C   PHE 7  32     144.992 105.481 315.056  1.00 55.34           C  
ATOM   2059  O   PHE 7  32     144.423 105.008 316.041  1.00 55.34           O  
ATOM   2060  CB  PHE 7  32     143.400 106.772 313.617  1.00 55.34           C  
ATOM   2061  CG  PHE 7  32     142.652 108.065 313.470  1.00 55.34           C  
ATOM   2062  CD1 PHE 7  32     141.416 108.094 312.854  1.00 55.34           C  
ATOM   2063  CD2 PHE 7  32     143.188 109.250 313.941  1.00 55.34           C  
ATOM   2064  CE1 PHE 7  32     140.725 109.279 312.712  1.00 55.34           C  
ATOM   2065  CE2 PHE 7  32     142.502 110.438 313.802  1.00 55.34           C  
ATOM   2066  CZ  PHE 7  32     141.270 110.452 313.187  1.00 55.34           C  
ATOM   2067  N   THR 7  33     145.974 104.836 314.427  1.00 55.62           N  
ATOM   2068  CA  THR 7  33     146.409 103.526 314.888  1.00 55.62           C  
ATOM   2069  C   THR 7  33     147.074 103.627 316.248  1.00 55.62           C  
ATOM   2070  O   THR 7  33     146.745 102.874 317.170  1.00 55.62           O  
ATOM   2071  CB  THR 7  33     147.364 102.904 313.872  1.00 55.62           C  
ATOM   2072  CG2 THR 7  33     147.627 101.449 314.216  1.00 55.62           C  
ATOM   2073  OG1 THR 7  33     146.786 102.982 312.564  1.00 55.62           O  
ATOM   2074  N   LYS 7  34     148.036 104.539 316.384  1.00 55.48           N  
ATOM   2075  CA  LYS 7  34     148.640 104.768 317.687  1.00 55.48           C  
ATOM   2076  C   LYS 7  34     147.589 105.182 318.702  1.00 55.48           C  
ATOM   2077  O   LYS 7  34     147.598 104.703 319.839  1.00 55.48           O  
ATOM   2078  CB  LYS 7  34     149.733 105.828 317.584  1.00 55.48           C  
ATOM   2079  CG  LYS 7  34     150.879 105.454 316.665  1.00 55.48           C  
ATOM   2080  CD  LYS 7  34     152.001 106.471 316.756  1.00 55.48           C  
ATOM   2081  CE  LYS 7  34     151.457 107.890 316.773  1.00 55.48           C  
ATOM   2082  NZ  LYS 7  34     150.745 108.231 315.512  1.00 55.48           N1+
ATOM   2083  N   ALA 7  35     146.662 106.055 318.304  1.00 54.30           N  
ATOM   2084  CA  ALA 7  35     145.647 106.525 319.244  1.00 54.30           C  
ATOM   2085  C   ALA 7  35     144.800 105.370 319.765  1.00 54.30           C  
ATOM   2086  O   ALA 7  35     144.584 105.235 320.975  1.00 54.30           O  
ATOM   2087  CB  ALA 7  35     144.768 107.581 318.578  1.00 54.30           C  
ATOM   2088  N   GLY 7  36     144.319 104.519 318.862  1.00 54.65           N  
ATOM   2089  CA  GLY 7  36     143.480 103.413 319.280  1.00 54.65           C  
ATOM   2090  C   GLY 7  36     144.240 102.367 320.069  1.00 54.65           C  
ATOM   2091  O   GLY 7  36     143.757 101.882 321.092  1.00 54.65           O  
ATOM   2092  N   ALA 7  37     145.426 101.985 319.598  1.00 54.56           N  
ATOM   2093  CA  ALA 7  37     146.224 101.019 320.332  1.00 54.56           C  
ATOM   2094  C   ALA 7  37     146.619 101.541 321.700  1.00 54.56           C  
ATOM   2095  O   ALA 7  37     146.853 100.742 322.613  1.00 54.56           O  
ATOM   2096  CB  ALA 7  37     147.472 100.648 319.534  1.00 54.56           C  
ATOM   2097  N   ALA 7  38     146.696 102.858 321.864  1.00 55.85           N  
ATOM   2098  CA  ALA 7  38     146.986 103.415 323.173  1.00 55.85           C  
ATOM   2099  C   ALA 7  38     145.759 103.375 324.062  1.00 55.85           C  
ATOM   2100  O   ALA 7  38     145.846 102.949 325.216  1.00 55.85           O  
ATOM   2101  CB  ALA 7  38     147.503 104.847 323.033  1.00 55.85           C  
ATOM   2102  N   VAL 7  39     144.608 103.802 323.540  1.00 56.94           N  
ATOM   2103  CA  VAL 7  39     143.403 103.825 324.362  1.00 56.94           C  
ATOM   2104  C   VAL 7  39     142.970 102.410 324.713  1.00 56.94           C  
ATOM   2105  O   VAL 7  39     142.266 102.197 325.706  1.00 56.94           O  
ATOM   2106  CB  VAL 7  39     142.280 104.613 323.658  1.00 56.94           C  
ATOM   2107  CG1 VAL 7  39     141.712 103.825 322.497  1.00 56.94           C  
ATOM   2108  CG2 VAL 7  39     141.188 104.982 324.646  1.00 56.94           C  
ATOM   2109  N   SER 7  40     143.390 101.423 323.923  1.00 58.13           N  
ATOM   2110  CA  SER 7  40     143.094 100.034 324.245  1.00 58.13           C  
ATOM   2111  C   SER 7  40     143.600  99.677 325.632  1.00 58.13           C  
ATOM   2112  O   SER 7  40     142.829  99.286 326.512  1.00 58.13           O  
ATOM   2113  CB  SER 7  40     143.713  99.110 323.199  1.00 58.13           C  
ATOM   2114  OG  SER 7  40     143.903  97.813 323.731  1.00 58.13           O  
ATOM   2115  N   THR 7  41     144.904  99.811 325.844  1.00 58.13           N  
ATOM   2116  CA  THR 7  41     145.485  99.530 327.144  1.00 58.13           C  
ATOM   2117  C   THR 7  41     145.267 100.655 328.143  1.00 58.13           C  
ATOM   2118  O   THR 7  41     145.459 100.440 329.343  1.00 58.13           O  
ATOM   2119  CB  THR 7  41     146.981  99.254 326.999  1.00 58.13           C  
ATOM   2120  CG2 THR 7  41     147.206  97.889 326.380  1.00 58.13           C  
ATOM   2121  OG1 THR 7  41     147.570 100.252 326.158  1.00 58.13           O  
ATOM   2122  N   ALA 7  42     144.868 101.838 327.686  1.00 59.66           N  
ATOM   2123  CA  ALA 7  42     144.513 102.929 328.576  1.00 59.66           C  
ATOM   2124  C   ALA 7  42     143.064 102.857 329.023  1.00 59.66           C  
ATOM   2125  O   ALA 7  42     142.613 103.727 329.773  1.00 59.66           O  
ATOM   2126  CB  ALA 7  42     144.778 104.275 327.896  1.00 59.66           C  
ATOM   2127  N   ALA 7  43     142.332 101.853 328.570  1.00 60.90           N  
ATOM   2128  CA  ALA 7  43     140.952 101.626 328.966  1.00 60.90           C  
ATOM   2129  C   ALA 7  43     140.776 100.386 329.821  1.00 60.90           C  
ATOM   2130  O   ALA 7  43     140.020 100.418 330.792  1.00 60.90           O  
ATOM   2131  CB  ALA 7  43     140.067 101.516 327.719  1.00 60.90           C  
ATOM   2132  N   GLY 7  44     141.458  99.296 329.489  1.00 63.34           N  
ATOM   2133  CA  GLY 7  44     141.335  98.074 330.253  1.00 63.34           C  
ATOM   2134  C   GLY 7  44     141.212  96.845 329.378  1.00 63.34           C  
ATOM   2135  O   GLY 7  44     141.023  95.734 329.880  1.00 63.34           O  
ATOM   2136  N   THR 7  45     141.318  97.036 328.070  1.00 64.51           N  
ATOM   2137  CA  THR 7  45     141.225  95.930 327.126  1.00 64.51           C  
ATOM   2138  C   THR 7  45     142.422  94.999 327.256  1.00 64.51           C  
ATOM   2139  O   THR 7  45     142.397  94.048 328.036  1.00 64.51           O  
ATOM   2140  CB  THR 7  45     141.135  96.435 325.680  1.00 64.51           C  
ATOM   2141  CG2 THR 7  45     140.694  95.314 324.753  1.00 64.51           C  
ATOM   2142  OG1 THR 7  45     140.194  97.512 325.606  1.00 64.51           O  
TER   
ATOM   2143  N   ALA 8   1     134.822 124.010 274.104  1.00 73.68           N  
ATOM   2144  CA  ALA 8   1     135.253 124.608 275.361  1.00 73.68           C  
ATOM   2145  C   ALA 8   1     134.311 124.223 276.490  1.00 73.68           C  
ATOM   2146  O   ALA 8   1     134.121 124.982 277.436  1.00 73.68           O  
ATOM   2147  CB  ALA 8   1     135.333 126.120 275.229  1.00 73.68           C  
ATOM   2148  N   THR 8   2     133.731 123.027 276.387  1.00 75.13           N  
ATOM   2149  CA  THR 8   2     132.722 122.605 277.352  1.00 75.13           C  
ATOM   2150  C   THR 8   2     133.316 122.363 278.734  1.00 75.13           C  
ATOM   2151  O   THR 8   2     132.641 122.587 279.746  1.00 75.13           O  
ATOM   2152  CB  THR 8   2     132.012 121.347 276.848  1.00 75.13           C  
ATOM   2153  CG2 THR 8   2     133.020 120.283 276.440  1.00 75.13           C  
ATOM   2154  OG1 THR 8   2     131.162 120.828 277.878  1.00 75.13           O  
ATOM   2155  N   ALA 8   3     134.570 121.912 278.801  1.00 71.88           N  
ATOM   2156  CA  ALA 8   3     135.164 121.564 280.085  1.00 71.88           C  
ATOM   2157  C   ALA 8   3     135.635 122.805 280.832  1.00 71.88           C  
ATOM   2158  O   ALA 8   3     135.242 123.045 281.979  1.00 71.88           O  
ATOM   2159  CB  ALA 8   3     136.322 120.586 279.875  1.00 71.88           C  
ATOM   2160  N   ILE 8   4     136.478 123.616 280.190  1.00 69.28           N  
ATOM   2161  CA  ILE 8   4     137.134 124.712 280.890  1.00 69.28           C  
ATOM   2162  C   ILE 8   4     136.157 125.784 281.337  1.00 69.28           C  
ATOM   2163  O   ILE 8   4     136.559 126.737 282.011  1.00 69.28           O  
ATOM   2164  CB  ILE 8   4     138.251 125.326 280.023  1.00 69.28           C  
ATOM   2165  CG1 ILE 8   4     138.532 124.452 278.805  1.00 69.28           C  
ATOM   2166  CG2 ILE 8   4     139.513 125.500 280.843  1.00 69.28           C  
ATOM   2167  CD1 ILE 8   4     138.029 125.041 277.524  1.00 69.28           C  
ATOM   2168  N   GLU 8   5     134.878 125.662 280.986  1.00 70.72           N  
ATOM   2169  CA  GLU 8   5     133.887 126.556 281.568  1.00 70.72           C  
ATOM   2170  C   GLU 8   5     133.761 126.362 283.072  1.00 70.72           C  
ATOM   2171  O   GLU 8   5     133.099 127.167 283.736  1.00 70.72           O  
ATOM   2172  CB  GLU 8   5     132.529 126.355 280.901  1.00 70.72           C  
ATOM   2173  CG  GLU 8   5     132.516 126.736 279.440  1.00 70.72           C  
ATOM   2174  CD  GLU 8   5     132.962 128.164 279.213  1.00 70.72           C  
ATOM   2175  OE1 GLU 8   5     132.580 129.043 280.014  1.00 70.72           O  
ATOM   2176  OE2 GLU 8   5     133.701 128.407 278.237  1.00 70.72           O1-
ATOM   2177  N   TYR 8   6     134.377 125.315 283.621  1.00 67.39           N  
ATOM   2178  CA  TYR 8   6     134.397 125.134 285.065  1.00 67.39           C  
ATOM   2179  C   TYR 8   6     135.115 126.273 285.764  1.00 67.39           C  
ATOM   2180  O   TYR 8   6     134.958 126.435 286.977  1.00 67.39           O  
ATOM   2181  CB  TYR 8   6     135.066 123.810 285.424  1.00 67.39           C  
ATOM   2182  CG  TYR 8   6     136.571 123.884 285.461  1.00 67.39           C  
ATOM   2183  CD1 TYR 8   6     137.314 123.846 284.294  1.00 67.39           C  
ATOM   2184  CD2 TYR 8   6     137.251 123.980 286.666  1.00 67.39           C  
ATOM   2185  CE1 TYR 8   6     138.687 123.914 284.323  1.00 67.39           C  
ATOM   2186  CE2 TYR 8   6     138.623 124.049 286.705  1.00 67.39           C  
ATOM   2187  CZ  TYR 8   6     139.337 124.015 285.531  1.00 67.39           C  
ATOM   2188  OH  TYR 8   6     140.710 124.079 285.567  1.00 67.39           O  
ATOM   2189  N   GLY 8   7     135.912 127.051 285.036  1.00 65.89           N  
ATOM   2190  CA  GLY 8   7     136.526 128.221 285.635  1.00 65.89           C  
ATOM   2191  C   GLY 8   7     135.511 129.147 286.267  1.00 65.89           C  
ATOM   2192  O   GLY 8   7     135.830 129.874 287.210  1.00 65.89           O  
ATOM   2193  N   LEU 8   8     134.280 129.139 285.757  1.00 66.79           N  
ATOM   2194  CA  LEU 8   8     133.201 129.867 286.411  1.00 66.79           C  
ATOM   2195  C   LEU 8   8     132.969 129.341 287.820  1.00 66.79           C  
ATOM   2196  O   LEU 8   8     132.683 130.114 288.742  1.00 66.79           O  
ATOM   2197  CB  LEU 8   8     131.919 129.768 285.586  1.00 66.79           C  
ATOM   2198  CG  LEU 8   8     131.676 130.884 284.571  1.00 66.79           C  
ATOM   2199  CD1 LEU 8   8     131.596 132.231 285.271  1.00 66.79           C  
ATOM   2200  CD2 LEU 8   8     132.751 130.890 283.494  1.00 66.79           C  
ATOM   2201  N   ILE 8   9     133.078 128.025 288.002  1.00 65.87           N  
ATOM   2202  CA  ILE 8   9     132.949 127.445 289.333  1.00 65.87           C  
ATOM   2203  C   ILE 8   9     134.079 127.931 290.228  1.00 65.87           C  
ATOM   2204  O   ILE 8   9     133.845 128.534 291.281  1.00 65.87           O  
ATOM   2205  CB  ILE 8   9     132.924 125.908 289.238  1.00 65.87           C  
ATOM   2206  CG1 ILE 8   9     131.816 125.452 288.289  1.00 65.87           C  
ATOM   2207  CG2 ILE 8   9     132.708 125.295 290.595  1.00 65.87           C  
ATOM   2208  CD1 ILE 8   9     130.435 125.850 288.732  1.00 65.87           C  
ATOM   2209  N   VAL 8  10     135.323 127.700 289.803  1.00 64.69           N  
ATOM   2210  CA  VAL 8  10     136.493 128.120 290.564  1.00 64.69           C  
ATOM   2211  C   VAL 8  10     136.530 129.623 290.788  1.00 64.69           C  
ATOM   2212  O   VAL 8  10     137.189 130.092 291.723  1.00 64.69           O  
ATOM   2213  CB  VAL 8  10     137.757 127.629 289.829  1.00 64.69           C  
ATOM   2214  CG1 VAL 8  10     139.020 127.996 290.584  1.00 64.69           C  
ATOM   2215  CG2 VAL 8  10     137.680 126.128 289.607  1.00 64.69           C  
ATOM   2216  N   ALA 8  11     135.811 130.396 289.978  1.00 63.40           N  
ATOM   2217  CA  ALA 8  11     135.714 131.833 290.173  1.00 63.40           C  
ATOM   2218  C   ALA 8  11     134.469 132.222 290.950  1.00 63.40           C  
ATOM   2219  O   ALA 8  11     134.221 133.414 291.152  1.00 63.40           O  
ATOM   2220  CB  ALA 8  11     135.742 132.563 288.828  1.00 63.40           C  
ATOM   2221  N   LEU 8  12     133.679 131.247 291.392  1.00 62.23           N  
ATOM   2222  CA  LEU 8  12     132.475 131.535 292.157  1.00 62.23           C  
ATOM   2223  C   LEU 8  12     132.235 130.606 293.337  1.00 62.23           C  
ATOM   2224  O   LEU 8  12     131.196 130.742 293.990  1.00 62.23           O  
ATOM   2225  CB  LEU 8  12     131.242 131.502 291.244  1.00 62.23           C  
ATOM   2226  CG  LEU 8  12     130.873 132.788 290.508  1.00 62.23           C  
ATOM   2227  CD1 LEU 8  12     129.908 132.484 289.378  1.00 62.23           C  
ATOM   2228  CD2 LEU 8  12     130.271 133.803 291.464  1.00 62.23           C  
ATOM   2229  N   ILE 8  13     133.132 129.661 293.622  1.00 63.53           N  
ATOM   2230  CA  ILE 8  13     133.030 128.859 294.837  1.00 63.53           C  
ATOM   2231  C   ILE 8  13     134.341 128.942 295.604  1.00 63.53           C  
ATOM   2232  O   ILE 8  13     134.444 128.447 296.732  1.00 63.53           O  
ATOM   2233  CB  ILE 8  13     132.685 127.389 294.537  1.00 63.53           C  
ATOM   2234  CG1 ILE 8  13     133.951 126.630 294.145  1.00 63.53           C  
ATOM   2235  CG2 ILE 8  13     131.622 127.288 293.460  1.00 63.53           C  
ATOM   2236  CD1 ILE 8  13     133.742 125.156 293.961  1.00 63.53           C  
ATOM   2237  N   ALA 8  14     135.352 129.557 295.002  1.00 60.55           N  
ATOM   2238  CA  ALA 8  14     136.666 129.647 295.622  1.00 60.55           C  
ATOM   2239  C   ALA 8  14     137.045 131.072 295.977  1.00 60.55           C  
ATOM   2240  O   ALA 8  14     137.464 131.333 297.109  1.00 60.55           O  
ATOM   2241  CB  ALA 8  14     137.729 129.034 294.699  1.00 60.55           C  
ATOM   2242  N   VAL 8  15     136.932 132.007 295.032  1.00 59.40           N  
ATOM   2243  CA  VAL 8  15     137.249 133.400 295.330  1.00 59.40           C  
ATOM   2244  C   VAL 8  15     136.225 134.008 296.271  1.00 59.40           C  
ATOM   2245  O   VAL 8  15     136.487 135.055 296.878  1.00 59.40           O  
ATOM   2246  CB  VAL 8  15     137.358 134.176 294.004  1.00 59.40           C  
ATOM   2247  CG1 VAL 8  15     137.742 135.631 294.233  1.00 59.40           C  
ATOM   2248  CG2 VAL 8  15     138.356 133.498 293.084  1.00 59.40           C  
ATOM   2249  N   VAL 8  16     135.080 133.354 296.446  1.00 60.70           N  
ATOM   2250  CA  VAL 8  16     134.065 133.813 297.385  1.00 60.70           C  
ATOM   2251  C   VAL 8  16     134.237 133.175 298.755  1.00 60.70           C  
ATOM   2252  O   VAL 8  16     133.717 133.710 299.746  1.00 60.70           O  
ATOM   2253  CB  VAL 8  16     132.654 133.513 296.842  1.00 60.70           C  
ATOM   2254  CG1 VAL 8  16     132.378 134.344 295.608  1.00 60.70           C  
ATOM   2255  CG2 VAL 8  16     132.512 132.037 296.547  1.00 60.70           C  
ATOM   2256  N   ILE 8  17     134.949 132.055 298.843  1.00 58.57           N  
ATOM   2257  CA  ILE 8  17     135.114 131.329 300.092  1.00 58.57           C  
ATOM   2258  C   ILE 8  17     136.463 131.601 300.747  1.00 58.57           C  
ATOM   2259  O   ILE 8  17     136.550 131.583 301.984  1.00 58.57           O  
ATOM   2260  CB  ILE 8  17     134.912 129.819 299.845  1.00 58.57           C  
ATOM   2261  CG1 ILE 8  17     133.434 129.539 299.587  1.00 58.57           C  
ATOM   2262  CG2 ILE 8  17     135.408 128.982 301.005  1.00 58.57           C  
ATOM   2263  CD1 ILE 8  17     132.545 129.973 300.722  1.00 58.57           C  
ATOM   2264  N   VAL 8  18     137.503 131.871 299.960  1.00 57.38           N  
ATOM   2265  CA  VAL 8  18     138.805 132.195 300.526  1.00 57.38           C  
ATOM   2266  C   VAL 8  18     138.715 133.441 301.394  1.00 57.38           C  
ATOM   2267  O   VAL 8  18     139.305 133.502 302.478  1.00 57.38           O  
ATOM   2268  CB  VAL 8  18     139.844 132.361 299.402  1.00 57.38           C  
ATOM   2269  CG1 VAL 8  18     141.124 132.977 299.939  1.00 57.38           C  
ATOM   2270  CG2 VAL 8  18     140.128 131.027 298.745  1.00 57.38           C  
ATOM   2271  N   THR 8  19     137.972 134.448 300.940  1.00 57.57           N  
ATOM   2272  CA  THR 8  19     137.911 135.716 301.656  1.00 57.57           C  
ATOM   2273  C   THR 8  19     137.264 135.593 303.025  1.00 57.57           C  
ATOM   2274  O   THR 8  19     137.355 136.536 303.817  1.00 57.57           O  
ATOM   2275  CB  THR 8  19     137.150 136.752 300.835  1.00 57.57           C  
ATOM   2276  CG2 THR 8  19     135.747 136.259 300.529  1.00 57.57           C  
ATOM   2277  OG1 THR 8  19     137.071 137.977 301.571  1.00 57.57           O  
ATOM   2278  N   ALA 8  20     136.618 134.474 303.322  1.00 57.20           N  
ATOM   2279  CA  ALA 8  20     136.022 134.252 304.629  1.00 57.20           C  
ATOM   2280  C   ALA 8  20     136.730 133.162 305.410  1.00 57.20           C  
ATOM   2281  O   ALA 8  20     136.748 133.194 306.643  1.00 57.20           O  
ATOM   2282  CB  ALA 8  20     134.539 133.900 304.486  1.00 57.20           C  
ATOM   2283  N   VAL 8  21     137.321 132.189 304.720  1.00 55.62           N  
ATOM   2284  CA  VAL 8  21     138.131 131.202 305.420  1.00 55.62           C  
ATOM   2285  C   VAL 8  21     139.402 131.856 305.935  1.00 55.62           C  
ATOM   2286  O   VAL 8  21     139.962 131.440 306.954  1.00 55.62           O  
ATOM   2287  CB  VAL 8  21     138.413 130.004 304.497  1.00 55.62           C  
ATOM   2288  CG1 VAL 8  21     139.319 129.008 305.173  1.00 55.62           C  
ATOM   2289  CG2 VAL 8  21     137.110 129.337 304.122  1.00 55.62           C  
ATOM   2290  N   THR 8  22     139.853 132.916 305.264  1.00 55.31           N  
ATOM   2291  CA  THR 8  22     140.918 133.743 305.813  1.00 55.31           C  
ATOM   2292  C   THR 8  22     140.535 134.270 307.186  1.00 55.31           C  
ATOM   2293  O   THR 8  22     141.332 134.224 308.130  1.00 55.31           O  
ATOM   2294  CB  THR 8  22     141.213 134.901 304.863  1.00 55.31           C  
ATOM   2295  CG2 THR 8  22     142.270 135.817 305.449  1.00 55.31           C  
ATOM   2296  OG1 THR 8  22     141.671 134.385 303.607  1.00 55.31           O  
ATOM   2297  N   THR 8  23     139.309 134.773 307.315  1.00 57.12           N  
ATOM   2298  CA  THR 8  23     138.854 135.305 308.593  1.00 57.12           C  
ATOM   2299  C   THR 8  23     138.694 134.191 309.614  1.00 57.12           C  
ATOM   2300  O   THR 8  23     139.047 134.350 310.788  1.00 57.12           O  
ATOM   2301  CB  THR 8  23     137.540 136.058 308.402  1.00 57.12           C  
ATOM   2302  CG2 THR 8  23     137.161 136.799 309.674  1.00 57.12           C  
ATOM   2303  OG1 THR 8  23     137.680 137.001 307.333  1.00 57.12           O  
ATOM   2304  N   LEU 8  24     138.152 133.053 309.181  1.00 55.92           N  
ATOM   2305  CA  LEU 8  24     138.001 131.914 310.078  1.00 55.92           C  
ATOM   2306  C   LEU 8  24     139.342 131.512 310.668  1.00 55.92           C  
ATOM   2307  O   LEU 8  24     139.461 131.279 311.876  1.00 55.92           O  
ATOM   2308  CB  LEU 8  24     137.369 130.740 309.335  1.00 55.92           C  
ATOM   2309  CG  LEU 8  24     137.310 129.434 310.124  1.00 55.92           C  
ATOM   2310  CD1 LEU 8  24     136.522 129.623 311.408  1.00 55.92           C  
ATOM   2311  CD2 LEU 8  24     136.705 128.325 309.281  1.00 55.92           C  
ATOM   2312  N   GLY 8  25     140.363 131.430 309.828  1.00 55.64           N  
ATOM   2313  CA  GLY 8  25     141.707 131.203 310.304  1.00 55.64           C  
ATOM   2314  C   GLY 8  25     142.112 132.277 311.286  1.00 55.64           C  
ATOM   2315  O   GLY 8  25     142.198 132.013 312.485  1.00 55.64           O  
ATOM   2316  N   THR 8  26     142.264 133.513 310.808  1.00 57.25           N  
ATOM   2317  CA  THR 8  26     142.816 134.571 311.643  1.00 57.25           C  
ATOM   2318  C   THR 8  26     142.030 134.790 312.925  1.00 57.25           C  
ATOM   2319  O   THR 8  26     142.498 135.529 313.796  1.00 57.25           O  
ATOM   2320  CB  THR 8  26     142.903 135.883 310.866  1.00 57.25           C  
ATOM   2321  CG2 THR 8  26     141.526 136.450 310.620  1.00 57.25           C  
ATOM   2322  OG1 THR 8  26     143.657 136.831 311.627  1.00 57.25           O  
ATOM   2323  N   ASN 8  27     140.859 134.173 313.068  1.00 57.78           N  
ATOM   2324  CA  ASN 8  27     140.135 134.217 314.329  1.00 57.78           C  
ATOM   2325  C   ASN 8  27     140.345 132.981 315.189  1.00 57.78           C  
ATOM   2326  O   ASN 8  27     140.447 133.109 316.411  1.00 57.78           O  
ATOM   2327  CB  ASN 8  27     138.638 134.412 314.073  1.00 57.78           C  
ATOM   2328  CG  ASN 8  27     138.316 135.799 313.564  1.00 57.78           C  
ATOM   2329  ND2 ASN 8  27     137.101 135.982 313.062  1.00 57.78           N  
ATOM   2330  OD1 ASN 8  27     139.152 136.700 313.622  1.00 57.78           O  
ATOM   2331  N   LEU 8  28     140.421 131.789 314.595  1.00 57.26           N  
ATOM   2332  CA  LEU 8  28     140.764 130.616 315.389  1.00 57.26           C  
ATOM   2333  C   LEU 8  28     142.190 130.699 315.915  1.00 57.26           C  
ATOM   2334  O   LEU 8  28     142.475 130.219 317.018  1.00 57.26           O  
ATOM   2335  CB  LEU 8  28     140.579 129.344 314.568  1.00 57.26           C  
ATOM   2336  CG  LEU 8  28     139.192 128.707 314.583  1.00 57.26           C  
ATOM   2337  CD1 LEU 8  28     139.167 127.486 313.684  1.00 57.26           C  
ATOM   2338  CD2 LEU 8  28     138.794 128.341 315.999  1.00 57.26           C  
ATOM   2339  N   ARG 8  29     143.091 131.293 315.132  1.00 59.10           N  
ATOM   2340  CA  ARG 8  29     144.440 131.565 315.609  1.00 59.10           C  
ATOM   2341  C   ARG 8  29     144.399 132.258 316.958  1.00 59.10           C  
ATOM   2342  O   ARG 8  29     144.887 131.724 317.955  1.00 59.10           O  
ATOM   2343  CB  ARG 8  29     145.218 132.419 314.607  1.00 59.10           C  
ATOM   2344  CG  ARG 8  29     145.433 131.806 313.238  1.00 59.10           C  
ATOM   2345  CD  ARG 8  29     145.756 132.900 312.234  1.00 59.10           C  
ATOM   2346  NE  ARG 8  29     146.516 132.422 311.084  1.00 59.10           N  
ATOM   2347  CZ  ARG 8  29     146.328 132.851 309.840  1.00 59.10           C  
ATOM   2348  NH1 ARG 8  29     145.400 133.762 309.584  1.00 59.10           N1+
ATOM   2349  NH2 ARG 8  29     147.064 132.365 308.850  1.00 59.10           N  
ATOM   2350  N   THR 8  30     143.800 133.448 317.010  1.00 57.92           N  
ATOM   2351  CA  THR 8  30     143.776 134.210 318.252  1.00 57.92           C  
ATOM   2352  C   THR 8  30     142.912 133.568 319.321  1.00 57.92           C  
ATOM   2353  O   THR 8  30     143.225 133.720 320.505  1.00 57.92           O  
ATOM   2354  CB  THR 8  30     143.309 135.644 318.000  1.00 57.92           C  
ATOM   2355  CG2 THR 8  30     141.936 135.669 317.362  1.00 57.92           C  
ATOM   2356  OG1 THR 8  30     143.264 136.355 319.242  1.00 57.92           O  
ATOM   2357  N   ALA 8  31     141.873 132.826 318.948  1.00 57.54           N  
ATOM   2358  CA  ALA 8  31     141.091 132.102 319.942  1.00 57.54           C  
ATOM   2359  C   ALA 8  31     141.960 131.108 320.695  1.00 57.54           C  
ATOM   2360  O   ALA 8  31     142.114 131.192 321.922  1.00 57.54           O  
ATOM   2361  CB  ALA 8  31     139.925 131.379 319.265  1.00 57.54           C  
ATOM   2362  N   PHE 8  32     142.544 130.158 319.967  1.00 58.72           N  
ATOM   2363  CA  PHE 8  32     143.379 129.160 320.617  1.00 58.72           C  
ATOM   2364  C   PHE 8  32     144.625 129.787 321.219  1.00 58.72           C  
ATOM   2365  O   PHE 8  32     145.170 129.265 322.192  1.00 58.72           O  
ATOM   2366  CB  PHE 8  32     143.753 128.060 319.628  1.00 58.72           C  
ATOM   2367  CG  PHE 8  32     142.652 127.074 319.374  1.00 58.72           C  
ATOM   2368  CD1 PHE 8  32     142.906 125.900 318.687  1.00 58.72           C  
ATOM   2369  CD2 PHE 8  32     141.364 127.319 319.812  1.00 58.72           C  
ATOM   2370  CE1 PHE 8  32     141.898 124.991 318.448  1.00 58.72           C  
ATOM   2371  CE2 PHE 8  32     140.353 126.414 319.575  1.00 58.72           C  
ATOM   2372  CZ  PHE 8  32     140.619 125.249 318.892  1.00 58.72           C  
ATOM   2373  N   THR 8  33     145.074 130.919 320.678  1.00 58.86           N  
ATOM   2374  CA  THR 8  33     146.245 131.585 321.230  1.00 58.86           C  
ATOM   2375  C   THR 8  33     145.955 132.125 322.618  1.00 58.86           C  
ATOM   2376  O   THR 8  33     146.725 131.897 323.558  1.00 58.86           O  
ATOM   2377  CB  THR 8  33     146.694 132.712 320.303  1.00 58.86           C  
ATOM   2378  CG2 THR 8  33     148.045 133.247 320.737  1.00 58.86           C  
ATOM   2379  OG1 THR 8  33     146.787 132.218 318.963  1.00 58.86           O  
ATOM   2380  N   LYS 8  34     144.859 132.865 322.763  1.00 58.60           N  
ATOM   2381  CA  LYS 8  34     144.458 133.322 324.084  1.00 58.60           C  
ATOM   2382  C   LYS 8  34     144.235 132.144 325.015  1.00 58.60           C  
ATOM   2383  O   LYS 8  34     144.657 132.178 326.175  1.00 58.60           O  
ATOM   2384  CB  LYS 8  34     143.197 134.177 323.987  1.00 58.60           C  
ATOM   2385  CG  LYS 8  34     143.358 135.434 323.156  1.00 58.60           C  
ATOM   2386  CD  LYS 8  34     142.125 136.312 323.257  1.00 58.60           C  
ATOM   2387  CE  LYS 8  34     140.853 135.487 323.171  1.00 58.60           C  
ATOM   2388  NZ  LYS 8  34     140.717 134.804 321.857  1.00 58.60           N1+
ATOM   2389  N   ALA 8  35     143.591 131.085 324.523  1.00 56.98           N  
ATOM   2390  CA  ALA 8  35     143.309 129.936 325.378  1.00 56.98           C  
ATOM   2391  C   ALA 8  35     144.594 129.313 325.909  1.00 56.98           C  
ATOM   2392  O   ALA 8  35     144.724 129.051 327.110  1.00 56.98           O  
ATOM   2393  CB  ALA 8  35     142.485 128.903 324.610  1.00 56.98           C  
ATOM   2394  N   GLY 8  36     145.561 129.079 325.025  1.00 57.83           N  
ATOM   2395  CA  GLY 8  36     146.801 128.461 325.452  1.00 57.83           C  
ATOM   2396  C   GLY 8  36     147.633 129.366 326.335  1.00 57.83           C  
ATOM   2397  O   GLY 8  36     148.169 128.927 327.353  1.00 57.83           O  
ATOM   2398  N   ALA 8  37     147.777 130.635 325.950  1.00 58.41           N  
ATOM   2399  CA  ALA 8  37     148.526 131.566 326.777  1.00 58.41           C  
ATOM   2400  C   ALA 8  37     147.880 131.753 328.137  1.00 58.41           C  
ATOM   2401  O   ALA 8  37     148.576 132.086 329.101  1.00 58.41           O  
ATOM   2402  CB  ALA 8  37     148.657 132.913 326.070  1.00 58.41           C  
ATOM   2403  N   ALA 8  38     146.571 131.546 328.237  1.00 58.77           N  
ATOM   2404  CA  ALA 8  38     145.915 131.627 329.529  1.00 58.77           C  
ATOM   2405  C   ALA 8  38     146.177 130.379 330.350  1.00 58.77           C  
ATOM   2406  O   ALA 8  38     146.532 130.477 331.527  1.00 58.77           O  
ATOM   2407  CB  ALA 8  38     144.414 131.844 329.346  1.00 58.77           C  
ATOM   2408  N   VAL 8  39     146.021 129.200 329.743  1.00 59.90           N  
ATOM   2409  CA  VAL 8  39     146.219 127.967 330.494  1.00 59.90           C  
ATOM   2410  C   VAL 8  39     147.679 127.812 330.892  1.00 59.90           C  
ATOM   2411  O   VAL 8  39     147.997 127.106 331.853  1.00 59.90           O  
ATOM   2412  CB  VAL 8  39     145.713 126.753 329.689  1.00 59.90           C  
ATOM   2413  CG1 VAL 8  39     146.645 126.439 328.538  1.00 59.90           C  
ATOM   2414  CG2 VAL 8  39     145.541 125.546 330.593  1.00 59.90           C  
ATOM   2415  N   SER 8  40     148.585 128.479 330.178  1.00 60.73           N  
ATOM   2416  CA  SER 8  40     149.993 128.455 330.553  1.00 60.73           C  
ATOM   2417  C   SER 8  40     150.182 128.934 331.982  1.00 60.73           C  
ATOM   2418  O   SER 8  40     150.693 128.203 332.836  1.00 60.73           O  
ATOM   2419  CB  SER 8  40     150.806 129.320 329.592  1.00 60.73           C  
ATOM   2420  OG  SER 8  40     152.013 129.738 330.200  1.00 60.73           O  
ATOM   2421  N   THR 8  41     149.770 130.163 332.260  1.00 61.01           N  
ATOM   2422  CA  THR 8  41     149.873 130.706 333.605  1.00 61.01           C  
ATOM   2423  C   THR 8  41     148.782 130.192 334.529  1.00 61.01           C  
ATOM   2424  O   THR 8  41     148.905 130.346 335.748  1.00 61.01           O  
ATOM   2425  CB  THR 8  41     149.835 132.231 333.558  1.00 61.01           C  
ATOM   2426  CG2 THR 8  41     151.147 132.773 333.022  1.00 61.01           C  
ATOM   2427  OG1 THR 8  41     148.769 132.655 332.700  1.00 61.01           O  
ATOM   2428  N   ALA 8  42     147.727 129.588 333.992  1.00 62.18           N  
ATOM   2429  CA  ALA 8  42     146.701 128.958 334.803  1.00 62.18           C  
ATOM   2430  C   ALA 8  42     147.057 127.530 335.172  1.00 62.18           C  
ATOM   2431  O   ALA 8  42     146.274 126.860 335.850  1.00 62.18           O  
ATOM   2432  CB  ALA 8  42     145.357 128.985 334.072  1.00 62.18           C  
ATOM   2433  N   ALA 8  43     148.209 127.052 334.731  1.00 63.62           N  
ATOM   2434  CA  ALA 8  43     148.705 125.727 335.058  1.00 63.62           C  
ATOM   2435  C   ALA 8  43     149.920 125.754 335.965  1.00 63.62           C  
ATOM   2436  O   ALA 8  43     150.011 124.945 336.890  1.00 63.62           O  
ATOM   2437  CB  ALA 8  43     149.046 124.967 333.772  1.00 63.62           C  
ATOM   2438  N   GLY 8  44     150.855 126.668 335.728  1.00 64.72           N  
ATOM   2439  CA  GLY 8  44     152.046 126.748 336.546  1.00 64.72           C  
ATOM   2440  C   GLY 8  44     153.305 126.940 335.730  1.00 64.72           C  
ATOM   2441  O   GLY 8  44     154.413 126.953 336.275  1.00 64.72           O  
ATOM   2442  N   THR 8  45     153.147 127.090 334.421  1.00 65.96           N  
ATOM   2443  CA  THR 8  45     154.283 127.290 333.531  1.00 65.96           C  
ATOM   2444  C   THR 8  45     154.939 128.643 333.775  1.00 65.96           C  
ATOM   2445  O   THR 8  45     155.842 128.764 334.600  1.00 65.96           O  
ATOM   2446  CB  THR 8  45     153.865 127.193 332.059  1.00 65.96           C  
ATOM   2447  CG2 THR 8  45     155.088 127.055 331.166  1.00 65.96           C  
ATOM   2448  OG1 THR 8  45     153.012 126.057 331.876  1.00 65.96           O  
TER   
ATOM   2449  N   ALA 9   1     134.822 124.010 274.104  1.00 91.20           N  
ATOM   2450  CA  ALA 9   1     135.253 124.608 275.361  1.00 91.20           C  
ATOM   2451  C   ALA 9   1     134.311 124.223 276.490  1.00 91.20           C  
ATOM   2452  O   ALA 9   1     134.120 124.982 277.436  1.00 91.20           O  
ATOM   2453  CB  ALA 9   1     135.333 126.120 275.229  1.00 91.20           C  
ATOM   2454  N   THR 9   2     133.731 123.027 276.387  1.00 92.42           N  
ATOM   2455  CA  THR 9   2     132.722 122.605 277.353  1.00 92.42           C  
ATOM   2456  C   THR 9   2     133.316 122.363 278.734  1.00 92.42           C  
ATOM   2457  O   THR 9   2     132.641 122.587 279.746  1.00 92.42           O  
ATOM   2458  CB  THR 9   2     132.012 121.347 276.848  1.00 92.42           C  
ATOM   2459  CG2 THR 9   2     133.020 120.283 276.439  1.00 92.42           C  
ATOM   2460  OG1 THR 9   2     131.163 120.827 277.878  1.00 92.42           O  
ATOM   2461  N   ALA 9   3     134.570 121.912 278.801  1.00 88.99           N  
ATOM   2462  CA  ALA 9   3     135.164 121.564 280.086  1.00 88.99           C  
ATOM   2463  C   ALA 9   3     135.635 122.805 280.833  1.00 88.99           C  
ATOM   2464  O   ALA 9   3     135.242 123.045 281.978  1.00 88.99           O  
ATOM   2465  CB  ALA 9   3     136.322 120.586 279.875  1.00 88.99           C  
ATOM   2466  N   ILE 9   4     136.478 123.615 280.191  1.00 87.62           N  
ATOM   2467  CA  ILE 9   4     137.134 124.714 280.890  1.00 87.62           C  
ATOM   2468  C   ILE 9   4     136.157 125.785 281.337  1.00 87.62           C  
ATOM   2469  O   ILE 9   4     136.559 126.737 282.011  1.00 87.62           O  
ATOM   2470  CB  ILE 9   4     138.250 125.327 280.023  1.00 87.62           C  
ATOM   2471  CG1 ILE 9   4     138.532 124.453 278.804  1.00 87.62           C  
ATOM   2472  CG2 ILE 9   4     139.513 125.500 280.843  1.00 87.62           C  
ATOM   2473  CD1 ILE 9   4     138.030 125.040 277.524  1.00 87.62           C  
ATOM   2474  N   GLU 9   5     134.878 125.662 280.986  1.00 87.97           N  
ATOM   2475  CA  GLU 9   5     133.887 126.556 281.568  1.00 87.97           C  
ATOM   2476  C   GLU 9   5     133.760 126.363 283.071  1.00 87.97           C  
ATOM   2477  O   GLU 9   5     133.100 127.167 283.735  1.00 87.97           O  
ATOM   2478  CB  GLU 9   5     132.529 126.355 280.902  1.00 87.97           C  
ATOM   2479  CG  GLU 9   5     132.516 126.734 279.440  1.00 87.97           C  
ATOM   2480  CD  GLU 9   5     132.963 128.164 279.213  1.00 87.97           C  
ATOM   2481  OE1 GLU 9   5     132.580 129.043 280.014  1.00 87.97           O  
ATOM   2482  OE2 GLU 9   5     133.701 128.407 278.237  1.00 87.97           O1-
ATOM   2483  N   TYR 9   6     134.377 125.315 283.620  1.00 84.66           N  
ATOM   2484  CA  TYR 9   6     134.397 125.134 285.065  1.00 84.66           C  
ATOM   2485  C   TYR 9   6     135.115 126.273 285.764  1.00 84.66           C  
ATOM   2486  O   TYR 9   6     134.959 126.436 286.977  1.00 84.66           O  
ATOM   2487  CB  TYR 9   6     135.065 123.809 285.423  1.00 84.66           C  
ATOM   2488  CG  TYR 9   6     136.572 123.883 285.461  1.00 84.66           C  
ATOM   2489  CD1 TYR 9   6     137.313 123.847 284.295  1.00 84.66           C  
ATOM   2490  CD2 TYR 9   6     137.250 123.980 286.666  1.00 84.66           C  
ATOM   2491  CE1 TYR 9   6     138.687 123.914 284.323  1.00 84.66           C  
ATOM   2492  CE2 TYR 9   6     138.623 124.049 286.705  1.00 84.66           C  
ATOM   2493  CZ  TYR 9   6     139.338 124.014 285.531  1.00 84.66           C  
ATOM   2494  OH  TYR 9   6     140.710 124.079 285.567  1.00 84.66           O  
ATOM   2495  N   GLY 9   7     135.913 127.050 285.036  1.00 82.40           N  
ATOM   2496  CA  GLY 9   7     136.527 128.220 285.634  1.00 82.40           C  
ATOM   2497  C   GLY 9   7     135.511 129.147 286.268  1.00 82.40           C  
ATOM   2498  O   GLY 9   7     135.830 129.873 287.210  1.00 82.40           O  
ATOM   2499  N   LEU 9   8     134.279 129.139 285.756  1.00 83.90           N  
ATOM   2500  CA  LEU 9   8     133.201 129.867 286.411  1.00 83.90           C  
ATOM   2501  C   LEU 9   8     132.969 129.341 287.820  1.00 83.90           C  
ATOM   2502  O   LEU 9   8     132.684 130.113 288.742  1.00 83.90           O  
ATOM   2503  CB  LEU 9   8     131.919 129.768 285.586  1.00 83.90           C  
ATOM   2504  CG  LEU 9   8     131.677 130.883 284.571  1.00 83.90           C  
ATOM   2505  CD1 LEU 9   8     131.596 132.231 285.271  1.00 83.90           C  
ATOM   2506  CD2 LEU 9   8     132.752 130.891 283.494  1.00 83.90           C  
ATOM   2507  N   ILE 9   9     133.077 128.024 288.001  1.00 82.89           N  
ATOM   2508  CA  ILE 9   9     132.949 127.444 289.334  1.00 82.89           C  
ATOM   2509  C   ILE 9   9     134.079 127.932 290.228  1.00 82.89           C  
ATOM   2510  O   ILE 9   9     133.845 128.534 291.281  1.00 82.89           O  
ATOM   2511  CB  ILE 9   9     132.923 125.907 289.238  1.00 82.89           C  
ATOM   2512  CG1 ILE 9   9     131.818 125.452 288.289  1.00 82.89           C  
ATOM   2513  CG2 ILE 9   9     132.708 125.295 290.595  1.00 82.89           C  
ATOM   2514  CD1 ILE 9   9     130.435 125.850 288.732  1.00 82.89           C  
ATOM   2515  N   VAL 9  10     135.322 127.700 289.803  1.00 81.37           N  
ATOM   2516  CA  VAL 9  10     136.493 128.120 290.564  1.00 81.37           C  
ATOM   2517  C   VAL 9  10     136.531 129.624 290.788  1.00 81.37           C  
ATOM   2518  O   VAL 9  10     137.189 130.092 291.724  1.00 81.37           O  
ATOM   2519  CB  VAL 9  10     137.757 127.629 289.830  1.00 81.37           C  
ATOM   2520  CG1 VAL 9  10     139.019 127.996 290.584  1.00 81.37           C  
ATOM   2521  CG2 VAL 9  10     137.680 126.128 289.606  1.00 81.37           C  
ATOM   2522  N   ALA 9  11     135.811 130.396 289.978  1.00 81.60           N  
ATOM   2523  CA  ALA 9  11     135.715 131.834 290.173  1.00 81.60           C  
ATOM   2524  C   ALA 9  11     134.468 132.221 290.950  1.00 81.60           C  
ATOM   2525  O   ALA 9  11     134.220 133.413 291.152  1.00 81.60           O  
ATOM   2526  CB  ALA 9  11     135.743 132.562 288.828  1.00 81.60           C  
ATOM   2527  N   LEU 9  12     133.679 131.247 291.392  1.00 80.46           N  
ATOM   2528  CA  LEU 9  12     132.475 131.534 292.157  1.00 80.46           C  
ATOM   2529  C   LEU 9  12     132.235 130.606 293.337  1.00 80.46           C  
ATOM   2530  O   LEU 9  12     131.196 130.742 293.990  1.00 80.46           O  
ATOM   2531  CB  LEU 9  12     131.242 131.502 291.244  1.00 80.46           C  
ATOM   2532  CG  LEU 9  12     130.873 132.788 290.508  1.00 80.46           C  
ATOM   2533  CD1 LEU 9  12     129.907 132.484 289.378  1.00 80.46           C  
ATOM   2534  CD2 LEU 9  12     130.271 133.804 291.463  1.00 80.46           C  
ATOM   2535  N   ILE 9  13     133.132 129.661 293.623  1.00 80.64           N  
ATOM   2536  CA  ILE 9  13     133.029 128.860 294.837  1.00 80.64           C  
ATOM   2537  C   ILE 9  13     134.340 128.941 295.604  1.00 80.64           C  
ATOM   2538  O   ILE 9  13     134.444 128.447 296.732  1.00 80.64           O  
ATOM   2539  CB  ILE 9  13     132.686 127.390 294.538  1.00 80.64           C  
ATOM   2540  CG1 ILE 9  13     133.951 126.630 294.145  1.00 80.64           C  
ATOM   2541  CG2 ILE 9  13     131.622 127.288 293.460  1.00 80.64           C  
ATOM   2542  CD1 ILE 9  13     133.743 125.155 293.960  1.00 80.64           C  
ATOM   2543  N   ALA 9  14     135.352 129.557 295.002  1.00 76.02           N  
ATOM   2544  CA  ALA 9  14     136.666 129.646 295.623  1.00 76.02           C  
ATOM   2545  C   ALA 9  14     137.044 131.072 295.977  1.00 76.02           C  
ATOM   2546  O   ALA 9  14     137.463 131.333 297.109  1.00 76.02           O  
ATOM   2547  CB  ALA 9  14     137.729 129.034 294.699  1.00 76.02           C  
ATOM   2548  N   VAL 9  15     136.933 132.006 295.032  1.00 73.66           N  
ATOM   2549  CA  VAL 9  15     137.247 133.400 295.330  1.00 73.66           C  
ATOM   2550  C   VAL 9  15     136.224 134.008 296.271  1.00 73.66           C  
ATOM   2551  O   VAL 9  15     136.487 135.055 296.878  1.00 73.66           O  
ATOM   2552  CB  VAL 9  15     137.358 134.176 294.005  1.00 73.66           C  
ATOM   2553  CG1 VAL 9  15     137.742 135.631 294.234  1.00 73.66           C  
ATOM   2554  CG2 VAL 9  15     138.357 133.498 293.084  1.00 73.66           C  
ATOM   2555  N   VAL 9  16     135.079 133.355 296.447  1.00 73.60           N  
ATOM   2556  CA  VAL 9  16     134.065 133.812 297.385  1.00 73.60           C  
ATOM   2557  C   VAL 9  16     134.237 133.175 298.756  1.00 73.60           C  
ATOM   2558  O   VAL 9  16     133.717 133.710 299.746  1.00 73.60           O  
ATOM   2559  CB  VAL 9  16     132.655 133.513 296.841  1.00 73.60           C  
ATOM   2560  CG1 VAL 9  16     132.378 134.345 295.608  1.00 73.60           C  
ATOM   2561  CG2 VAL 9  16     132.512 132.037 296.547  1.00 73.60           C  
ATOM   2562  N   ILE 9  17     134.948 132.054 298.843  1.00 71.04           N  
ATOM   2563  CA  ILE 9  17     135.114 131.329 300.091  1.00 71.04           C  
ATOM   2564  C   ILE 9  17     136.463 131.601 300.747  1.00 71.04           C  
ATOM   2565  O   ILE 9  17     136.550 131.583 301.983  1.00 71.04           O  
ATOM   2566  CB  ILE 9  17     134.911 129.819 299.845  1.00 71.04           C  
ATOM   2567  CG1 ILE 9  17     133.434 129.539 299.587  1.00 71.04           C  
ATOM   2568  CG2 ILE 9  17     135.407 128.982 301.005  1.00 71.04           C  
ATOM   2569  CD1 ILE 9  17     132.545 129.973 300.722  1.00 71.04           C  
ATOM   2570  N   VAL 9  18     137.503 131.871 299.961  1.00 68.18           N  
ATOM   2571  CA  VAL 9  18     138.806 132.195 300.526  1.00 68.18           C  
ATOM   2572  C   VAL 9  18     138.716 133.441 301.394  1.00 68.18           C  
ATOM   2573  O   VAL 9  18     139.304 133.501 302.477  1.00 68.18           O  
ATOM   2574  CB  VAL 9  18     139.844 132.362 299.402  1.00 68.18           C  
ATOM   2575  CG1 VAL 9  18     141.124 132.977 299.939  1.00 68.18           C  
ATOM   2576  CG2 VAL 9  18     140.128 131.027 298.745  1.00 68.18           C  
ATOM   2577  N   THR 9  19     137.972 134.449 300.941  1.00 67.03           N  
ATOM   2578  CA  THR 9  19     137.911 135.716 301.656  1.00 67.03           C  
ATOM   2579  C   THR 9  19     137.266 135.593 303.025  1.00 67.03           C  
ATOM   2580  O   THR 9  19     137.355 136.536 303.817  1.00 67.03           O  
ATOM   2581  CB  THR 9  19     137.151 136.753 300.835  1.00 67.03           C  
ATOM   2582  CG2 THR 9  19     135.747 136.259 300.529  1.00 67.03           C  
ATOM   2583  OG1 THR 9  19     137.071 137.977 301.571  1.00 67.03           O  
ATOM   2584  N   ALA 9  20     136.619 134.473 303.322  1.00 64.96           N  
ATOM   2585  CA  ALA 9  20     136.022 134.252 304.629  1.00 64.96           C  
ATOM   2586  C   ALA 9  20     136.731 133.161 305.410  1.00 64.96           C  
ATOM   2587  O   ALA 9  20     136.747 133.195 306.643  1.00 64.96           O  
ATOM   2588  CB  ALA 9  20     134.540 133.899 304.485  1.00 64.96           C  
ATOM   2589  N   VAL 9  21     137.320 132.188 304.720  1.00 63.55           N  
ATOM   2590  CA  VAL 9  21     138.131 131.202 305.420  1.00 63.55           C  
ATOM   2591  C   VAL 9  21     139.402 131.856 305.935  1.00 63.55           C  
ATOM   2592  O   VAL 9  21     139.962 131.440 306.954  1.00 63.55           O  
ATOM   2593  CB  VAL 9  21     138.414 130.003 304.497  1.00 63.55           C  
ATOM   2594  CG1 VAL 9  21     139.320 129.008 305.172  1.00 63.55           C  
ATOM   2595  CG2 VAL 9  21     137.110 129.337 304.122  1.00 63.55           C  
ATOM   2596  N   THR 9  22     139.853 132.916 305.264  1.00 62.82           N  
ATOM   2597  CA  THR 9  22     140.917 133.743 305.812  1.00 62.82           C  
ATOM   2598  C   THR 9  22     140.536 134.269 307.185  1.00 62.82           C  
ATOM   2599  O   THR 9  22     141.332 134.224 308.130  1.00 62.82           O  
ATOM   2600  CB  THR 9  22     141.213 134.901 304.862  1.00 62.82           C  
ATOM   2601  CG2 THR 9  22     142.270 135.817 305.449  1.00 62.82           C  
ATOM   2602  OG1 THR 9  22     141.671 134.385 303.608  1.00 62.82           O  
ATOM   2603  N   THR 9  23     139.309 134.773 307.314  1.00 62.09           N  
ATOM   2604  CA  THR 9  23     138.854 135.305 308.593  1.00 62.09           C  
ATOM   2605  C   THR 9  23     138.694 134.191 309.614  1.00 62.09           C  
ATOM   2606  O   THR 9  23     139.047 134.350 310.788  1.00 62.09           O  
ATOM   2607  CB  THR 9  23     137.540 136.058 308.402  1.00 62.09           C  
ATOM   2608  CG2 THR 9  23     137.160 136.800 309.674  1.00 62.09           C  
ATOM   2609  OG1 THR 9  23     137.680 137.001 307.333  1.00 62.09           O  
ATOM   2610  N   LEU 9  24     138.152 133.053 309.181  1.00 60.79           N  
ATOM   2611  CA  LEU 9  24     138.000 131.914 310.078  1.00 60.79           C  
ATOM   2612  C   LEU 9  24     139.342 131.512 310.668  1.00 60.79           C  
ATOM   2613  O   LEU 9  24     139.461 131.279 311.875  1.00 60.79           O  
ATOM   2614  CB  LEU 9  24     137.369 130.740 309.335  1.00 60.79           C  
ATOM   2615  CG  LEU 9  24     137.309 129.433 310.124  1.00 60.79           C  
ATOM   2616  CD1 LEU 9  24     136.522 129.622 311.408  1.00 60.79           C  
ATOM   2617  CD2 LEU 9  24     136.706 128.326 309.281  1.00 60.79           C  
ATOM   2618  N   GLY 9  25     140.364 131.429 309.828  1.00 59.50           N  
ATOM   2619  CA  GLY 9  25     141.707 131.204 310.304  1.00 59.50           C  
ATOM   2620  C   GLY 9  25     142.112 132.277 311.286  1.00 59.50           C  
ATOM   2621  O   GLY 9  25     142.198 132.013 312.485  1.00 59.50           O  
ATOM   2622  N   THR 9  26     142.264 133.513 310.807  1.00 60.02           N  
ATOM   2623  CA  THR 9  26     142.816 134.570 311.644  1.00 60.02           C  
ATOM   2624  C   THR 9  26     142.028 134.790 312.925  1.00 60.02           C  
ATOM   2625  O   THR 9  26     142.498 135.529 313.796  1.00 60.02           O  
ATOM   2626  CB  THR 9  26     142.903 135.882 310.867  1.00 60.02           C  
ATOM   2627  CG2 THR 9  26     141.527 136.451 310.620  1.00 60.02           C  
ATOM   2628  OG1 THR 9  26     143.658 136.831 311.628  1.00 60.02           O  
ATOM   2629  N   ASN 9  27     140.859 134.173 313.068  1.00 59.98           N  
ATOM   2630  CA  ASN 9  27     140.135 134.217 314.330  1.00 59.98           C  
ATOM   2631  C   ASN 9  27     140.345 132.981 315.189  1.00 59.98           C  
ATOM   2632  O   ASN 9  27     140.447 133.107 316.411  1.00 59.98           O  
ATOM   2633  CB  ASN 9  27     138.638 134.412 314.073  1.00 59.98           C  
ATOM   2634  CG  ASN 9  27     138.317 135.800 313.564  1.00 59.98           C  
ATOM   2635  ND2 ASN 9  27     137.100 135.981 313.062  1.00 59.98           N  
ATOM   2636  OD1 ASN 9  27     139.152 136.700 313.622  1.00 59.98           O  
ATOM   2637  N   LEU 9  28     140.421 131.789 314.595  1.00 59.43           N  
ATOM   2638  CA  LEU 9  28     140.764 130.616 315.388  1.00 59.43           C  
ATOM   2639  C   LEU 9  28     142.189 130.699 315.914  1.00 59.43           C  
ATOM   2640  O   LEU 9  28     142.475 130.219 317.018  1.00 59.43           O  
ATOM   2641  CB  LEU 9  28     140.578 129.344 314.568  1.00 59.43           C  
ATOM   2642  CG  LEU 9  28     139.193 128.708 314.583  1.00 59.43           C  
ATOM   2643  CD1 LEU 9  28     139.167 127.486 313.684  1.00 59.43           C  
ATOM   2644  CD2 LEU 9  28     138.794 128.341 315.999  1.00 59.43           C  
ATOM   2645  N   ARG 9  29     143.091 131.293 315.132  1.00 60.40           N  
ATOM   2646  CA  ARG 9  29     144.440 131.564 315.609  1.00 60.40           C  
ATOM   2647  C   ARG 9  29     144.399 132.258 316.959  1.00 60.40           C  
ATOM   2648  O   ARG 9  29     144.887 131.724 317.955  1.00 60.40           O  
ATOM   2649  CB  ARG 9  29     145.218 132.419 314.607  1.00 60.40           C  
ATOM   2650  CG  ARG 9  29     145.433 131.806 313.238  1.00 60.40           C  
ATOM   2651  CD  ARG 9  29     145.756 132.900 312.234  1.00 60.40           C  
ATOM   2652  NE  ARG 9  29     146.516 132.422 311.084  1.00 60.40           N  
ATOM   2653  CZ  ARG 9  29     146.329 132.851 309.839  1.00 60.40           C  
ATOM   2654  NH1 ARG 9  29     145.400 133.761 309.584  1.00 60.40           N1+
ATOM   2655  NH2 ARG 9  29     147.064 132.366 308.850  1.00 60.40           N  
ATOM   2656  N   THR 9  30     143.799 133.448 317.011  1.00 59.20           N  
ATOM   2657  CA  THR 9  30     143.776 134.210 318.252  1.00 59.20           C  
ATOM   2658  C   THR 9  30     142.913 133.568 319.321  1.00 59.20           C  
ATOM   2659  O   THR 9  30     143.225 133.720 320.506  1.00 59.20           O  
ATOM   2660  CB  THR 9  30     143.309 135.645 317.999  1.00 59.20           C  
ATOM   2661  CG2 THR 9  30     141.936 135.668 317.362  1.00 59.20           C  
ATOM   2662  OG1 THR 9  30     143.264 136.355 319.242  1.00 59.20           O  
ATOM   2663  N   ALA 9  31     141.873 132.826 318.948  1.00 59.00           N  
ATOM   2664  CA  ALA 9  31     141.092 132.102 319.942  1.00 59.00           C  
ATOM   2665  C   ALA 9  31     141.960 131.107 320.695  1.00 59.00           C  
ATOM   2666  O   ALA 9  31     142.114 131.192 321.921  1.00 59.00           O  
ATOM   2667  CB  ALA 9  31     139.925 131.379 319.265  1.00 59.00           C  
ATOM   2668  N   PHE 9  32     142.545 130.159 319.967  1.00 60.44           N  
ATOM   2669  CA  PHE 9  32     143.378 129.160 320.617  1.00 60.44           C  
ATOM   2670  C   PHE 9  32     144.625 129.787 321.219  1.00 60.44           C  
ATOM   2671  O   PHE 9  32     145.170 129.265 322.192  1.00 60.44           O  
ATOM   2672  CB  PHE 9  32     143.753 128.060 319.628  1.00 60.44           C  
ATOM   2673  CG  PHE 9  32     142.652 127.074 319.374  1.00 60.44           C  
ATOM   2674  CD1 PHE 9  32     142.906 125.900 318.688  1.00 60.44           C  
ATOM   2675  CD2 PHE 9  32     141.365 127.320 319.812  1.00 60.44           C  
ATOM   2676  CE1 PHE 9  32     141.899 124.992 318.449  1.00 60.44           C  
ATOM   2677  CE2 PHE 9  32     140.353 126.414 319.575  1.00 60.44           C  
ATOM   2678  CZ  PHE 9  32     140.619 125.250 318.893  1.00 60.44           C  
ATOM   2679  N   THR 9  33     145.075 130.920 320.678  1.00 59.03           N  
ATOM   2680  CA  THR 9  33     146.245 131.586 321.230  1.00 59.03           C  
ATOM   2681  C   THR 9  33     145.955 132.125 322.618  1.00 59.03           C  
ATOM   2682  O   THR 9  33     146.725 131.896 323.558  1.00 59.03           O  
ATOM   2683  CB  THR 9  33     146.693 132.711 320.303  1.00 59.03           C  
ATOM   2684  CG2 THR 9  33     148.045 133.247 320.736  1.00 59.03           C  
ATOM   2685  OG1 THR 9  33     146.786 132.218 318.963  1.00 59.03           O  
ATOM   2686  N   LYS 9  34     144.859 132.867 322.763  1.00 58.25           N  
ATOM   2687  CA  LYS 9  34     144.458 133.322 324.084  1.00 58.25           C  
ATOM   2688  C   LYS 9  34     144.235 132.144 325.015  1.00 58.25           C  
ATOM   2689  O   LYS 9  34     144.657 132.177 326.175  1.00 58.25           O  
ATOM   2690  CB  LYS 9  34     143.197 134.177 323.987  1.00 58.25           C  
ATOM   2691  CG  LYS 9  34     143.358 135.434 323.156  1.00 58.25           C  
ATOM   2692  CD  LYS 9  34     142.125 136.312 323.257  1.00 58.25           C  
ATOM   2693  CE  LYS 9  34     140.853 135.486 323.171  1.00 58.25           C  
ATOM   2694  NZ  LYS 9  34     140.718 134.805 321.856  1.00 58.25           N1+
ATOM   2695  N   ALA 9  35     143.591 131.085 324.523  1.00 56.75           N  
ATOM   2696  CA  ALA 9  35     143.309 129.936 325.378  1.00 56.75           C  
ATOM   2697  C   ALA 9  35     144.595 129.313 325.909  1.00 56.75           C  
ATOM   2698  O   ALA 9  35     144.725 129.050 327.110  1.00 56.75           O  
ATOM   2699  CB  ALA 9  35     142.485 128.903 324.609  1.00 56.75           C  
ATOM   2700  N   GLY 9  36     145.560 129.080 325.026  1.00 56.47           N  
ATOM   2701  CA  GLY 9  36     146.801 128.461 325.453  1.00 56.47           C  
ATOM   2702  C   GLY 9  36     147.633 129.366 326.335  1.00 56.47           C  
ATOM   2703  O   GLY 9  36     148.169 128.927 327.353  1.00 56.47           O  
ATOM   2704  N   ALA 9  37     147.777 130.635 325.950  1.00 57.11           N  
ATOM   2705  CA  ALA 9  37     148.526 131.566 326.777  1.00 57.11           C  
ATOM   2706  C   ALA 9  37     147.880 131.753 328.138  1.00 57.11           C  
ATOM   2707  O   ALA 9  37     148.576 132.086 329.101  1.00 57.11           O  
ATOM   2708  CB  ALA 9  37     148.657 132.914 326.070  1.00 57.11           C  
ATOM   2709  N   ALA 9  38     146.571 131.546 328.237  1.00 57.10           N  
ATOM   2710  CA  ALA 9  38     145.915 131.627 329.529  1.00 57.10           C  
ATOM   2711  C   ALA 9  38     146.177 130.380 330.350  1.00 57.10           C  
ATOM   2712  O   ALA 9  38     146.532 130.476 331.527  1.00 57.10           O  
ATOM   2713  CB  ALA 9  38     144.413 131.845 329.347  1.00 57.10           C  
ATOM   2714  N   VAL 9  39     146.021 129.201 329.743  1.00 56.22           N  
ATOM   2715  CA  VAL 9  39     146.219 127.967 330.495  1.00 56.22           C  
ATOM   2716  C   VAL 9  39     147.679 127.812 330.892  1.00 56.22           C  
ATOM   2717  O   VAL 9  39     147.996 127.105 331.853  1.00 56.22           O  
ATOM   2718  CB  VAL 9  39     145.714 126.754 329.688  1.00 56.22           C  
ATOM   2719  CG1 VAL 9  39     146.645 126.439 328.538  1.00 56.22           C  
ATOM   2720  CG2 VAL 9  39     145.541 125.546 330.593  1.00 56.22           C  
ATOM   2721  N   SER 9  40     148.585 128.479 330.178  1.00 58.09           N  
ATOM   2722  CA  SER 9  40     149.993 128.455 330.553  1.00 58.09           C  
ATOM   2723  C   SER 9  40     150.183 128.933 331.982  1.00 58.09           C  
ATOM   2724  O   SER 9  40     150.693 128.204 332.836  1.00 58.09           O  
ATOM   2725  CB  SER 9  40     150.806 129.320 329.592  1.00 58.09           C  
ATOM   2726  OG  SER 9  40     152.014 129.738 330.200  1.00 58.09           O  
ATOM   2727  N   THR 9  41     149.770 130.163 332.260  1.00 58.09           N  
ATOM   2728  CA  THR 9  41     149.873 130.705 333.606  1.00 58.09           C  
ATOM   2729  C   THR 9  41     148.781 130.192 334.530  1.00 58.09           C  
ATOM   2730  O   THR 9  41     148.906 130.345 335.749  1.00 58.09           O  
ATOM   2731  CB  THR 9  41     149.834 132.230 333.558  1.00 58.09           C  
ATOM   2732  CG2 THR 9  41     151.146 132.773 333.022  1.00 58.09           C  
ATOM   2733  OG1 THR 9  41     148.769 132.655 332.701  1.00 58.09           O  
ATOM   2734  N   ALA 9  42     147.727 129.588 333.992  1.00 58.78           N  
ATOM   2735  CA  ALA 9  42     146.700 128.959 334.802  1.00 58.78           C  
ATOM   2736  C   ALA 9  42     147.057 127.530 335.172  1.00 58.78           C  
ATOM   2737  O   ALA 9  42     146.273 126.859 335.850  1.00 58.78           O  
ATOM   2738  CB  ALA 9  42     145.356 128.985 334.072  1.00 58.78           C  
ATOM   2739  N   ALA 9  43     148.209 127.052 334.731  1.00 60.08           N  
ATOM   2740  CA  ALA 9  43     148.705 125.727 335.058  1.00 60.08           C  
ATOM   2741  C   ALA 9  43     149.920 125.754 335.965  1.00 60.08           C  
ATOM   2742  O   ALA 9  43     150.011 124.944 336.889  1.00 60.08           O  
ATOM   2743  CB  ALA 9  43     149.046 124.967 333.773  1.00 60.08           C  
ATOM   2744  N   GLY 9  44     150.855 126.668 335.728  1.00 60.40           N  
ATOM   2745  CA  GLY 9  44     152.046 126.748 336.546  1.00 60.40           C  
ATOM   2746  C   GLY 9  44     153.305 126.940 335.730  1.00 60.40           C  
ATOM   2747  O   GLY 9  44     154.411 126.953 336.276  1.00 60.40           O  
ATOM   2748  N   THR 9  45     153.148 127.089 334.421  1.00 61.53           N  
ATOM   2749  CA  THR 9  45     154.283 127.290 333.531  1.00 61.53           C  
ATOM   2750  C   THR 9  45     154.939 128.643 333.775  1.00 61.53           C  
ATOM   2751  O   THR 9  45     155.843 128.765 334.601  1.00 61.53           O  
ATOM   2752  CB  THR 9  45     153.865 127.193 332.059  1.00 61.53           C  
ATOM   2753  CG2 THR 9  45     155.087 127.055 331.166  1.00 61.53           C  
ATOM   2754  OG1 THR 9  45     153.013 126.057 331.876  1.00 61.53           O  
TER   
ATOM   2755  N   ALA A   1     128.251 133.109   3.848  1.00 91.20           N  
ATOM   2756  CA  ALA A   1     127.505 133.232   5.093  1.00 91.20           C  
ATOM   2757  C   ALA A   1     128.134 132.380   6.184  1.00 91.20           C  
ATOM   2758  O   ALA A   1     127.445 131.887   7.072  1.00 91.20           O  
ATOM   2759  CB  ALA A   1     126.053 132.839   4.884  1.00 91.20           C  
ATOM   2760  N   THR A   2     129.456 132.217   6.112  1.00 92.42           N  
ATOM   2761  CA  THR A   2     130.146 131.326   7.037  1.00 92.42           C  
ATOM   2762  C   THR A   2     130.140 131.861   8.463  1.00 92.42           C  
ATOM   2763  O   THR A   2     130.110 131.076   9.417  1.00 92.42           O  
ATOM   2764  CB  THR A   2     131.582 131.091   6.561  1.00 92.42           C  
ATOM   2765  CG2 THR A   2     132.279 132.412   6.273  1.00 92.42           C  
ATOM   2766  OG1 THR A   2     132.311 130.375   7.564  1.00 92.42           O  
ATOM   2767  N   ALA A   3     130.162 133.183   8.631  1.00 88.99           N  
ATOM   2768  CA  ALA A   3     130.260 133.760   9.966  1.00 88.99           C  
ATOM   2769  C   ALA A   3     128.909 133.754  10.670  1.00 88.99           C  
ATOM   2770  O   ALA A   3     128.770 133.221  11.775  1.00 88.99           O  
ATOM   2771  CB  ALA A   3     130.822 135.179   9.881  1.00 88.99           C  
ATOM   2772  N   ILE A   4     127.893 134.343  10.036  1.00 87.62           N  
ATOM   2773  CA  ILE A   4     126.620 134.562  10.712  1.00 87.62           C  
ATOM   2774  C   ILE A   4     125.904 133.266  11.041  1.00 87.62           C  
ATOM   2775  O   ILE A   4     124.851 133.293  11.683  1.00 87.62           O  
ATOM   2776  CB  ILE A   4     125.711 135.488   9.883  1.00 87.62           C  
ATOM   2777  CG1 ILE A   4     126.489 136.123   8.733  1.00 87.62           C  
ATOM   2778  CG2 ILE A   4     125.115 136.565  10.766  1.00 87.62           C  
ATOM   2779  CD1 ILE A   4     126.135 135.558   7.394  1.00 87.62           C  
ATOM   2780  N   GLU A   5     126.442 132.122  10.619  1.00 87.97           N  
ATOM   2781  CA  GLU A   5     125.892 130.857  11.090  1.00 87.97           C  
ATOM   2782  C   GLU A   5     126.066 130.686  12.590  1.00 87.97           C  
ATOM   2783  O   GLU A   5     125.494 129.756  13.168  1.00 87.97           O  
ATOM   2784  CB  GLU A   5     126.539 129.686  10.354  1.00 87.97           C  
ATOM   2785  CG  GLU A   5     126.233 129.665   8.877  1.00 87.97           C  
ATOM   2786  CD  GLU A   5     124.744 129.650   8.598  1.00 87.97           C  
ATOM   2787  OE1 GLU A   5     124.008 128.950   9.324  1.00 87.97           O  
ATOM   2788  OE2 GLU A   5     124.310 130.344   7.656  1.00 87.97           O1-
ATOM   2789  N   TYR A   6     126.843 131.561  13.233  1.00 84.66           N  
ATOM   2790  CA  TYR A   6     126.961 131.528  14.684  1.00 84.66           C  
ATOM   2791  C   TYR A   6     125.629 131.793  15.361  1.00 84.66           C  
ATOM   2792  O   TYR A   6     125.484 131.502  16.551  1.00 84.66           O  
ATOM   2793  CB  TYR A   6     127.989 132.554  15.155  1.00 84.66           C  
ATOM   2794  CG  TYR A   6     127.434 133.951  15.280  1.00 84.66           C  
ATOM   2795  CD1 TYR A   6     127.270 134.752  14.164  1.00 84.66           C  
ATOM   2796  CD2 TYR A   6     127.085 134.471  16.516  1.00 84.66           C  
ATOM   2797  CE1 TYR A   6     126.766 136.026  14.272  1.00 84.66           C  
ATOM   2798  CE2 TYR A   6     126.580 135.744  16.634  1.00 84.66           C  
ATOM   2799  CZ  TYR A   6     126.422 136.519  15.510  1.00 84.66           C  
ATOM   2800  OH  TYR A   6     125.920 137.793  15.625  1.00 84.66           O  
ATOM   2801  N   GLY A   7     124.660 132.355  14.641  1.00 82.40           N  
ATOM   2802  CA  GLY A   7     123.337 132.520  15.210  1.00 82.40           C  
ATOM   2803  C   GLY A   7     122.763 131.219  15.728  1.00 82.40           C  
ATOM   2804  O   GLY A   7     121.943 131.219  16.647  1.00 82.40           O  
ATOM   2805  N   LEU A   8     123.182 130.095  15.144  1.00 83.90           N  
ATOM   2806  CA  LEU A   8     122.817 128.796  15.693  1.00 83.90           C  
ATOM   2807  C   LEU A   8     123.343 128.637  17.111  1.00 83.90           C  
ATOM   2808  O   LEU A   8     122.672 128.053  17.969  1.00 83.90           O  
ATOM   2809  CB  LEU A   8     123.348 127.677  14.797  1.00 83.90           C  
ATOM   2810  CG  LEU A   8     122.404 127.170  13.708  1.00 83.90           C  
ATOM   2811  CD1 LEU A   8     121.130 126.614  14.327  1.00 83.90           C  
ATOM   2812  CD2 LEU A   8     122.089 128.265  12.700  1.00 83.90           C  
ATOM   2813  N   ILE A   9     124.548 129.144  17.371  1.00 82.89           N  
ATOM   2814  CA  ILE A   9     125.095 129.107  18.723  1.00 82.89           C  
ATOM   2815  C   ILE A   9     124.241 129.952  19.655  1.00 82.89           C  
ATOM   2816  O   ILE A   9     123.711 129.462  20.658  1.00 82.89           O  
ATOM   2817  CB  ILE A   9     126.561 129.577  18.711  1.00 82.89           C  
ATOM   2818  CG1 ILE A   9     127.378 128.747  17.724  1.00 82.89           C  
ATOM   2819  CG2 ILE A   9     127.165 129.466  20.085  1.00 82.89           C  
ATOM   2820  CD1 ILE A   9     127.428 127.280  18.059  1.00 82.89           C  
ATOM   2821  N   VAL A  10     124.077 131.234  19.321  1.00 81.37           N  
ATOM   2822  CA  VAL A  10     123.279 132.149  20.126  1.00 81.37           C  
ATOM   2823  C   VAL A  10     121.836 131.692  20.269  1.00 81.37           C  
ATOM   2824  O   VAL A  10     121.151 132.095  21.215  1.00 81.37           O  
ATOM   2825  CB  VAL A  10     123.364 133.556  19.498  1.00 81.37           C  
ATOM   2826  CG1 VAL A  10     122.587 134.577  20.306  1.00 81.37           C  
ATOM   2827  CG2 VAL A  10     124.817 133.976  19.353  1.00 81.37           C  
ATOM   2828  N   ALA A  11     121.362 130.829  19.375  1.00 81.60           N  
ATOM   2829  CA  ALA A  11     120.025 130.266  19.483  1.00 81.60           C  
ATOM   2830  C   ALA A  11     120.032 128.906  20.162  1.00 81.60           C  
ATOM   2831  O   ALA A  11     118.976 128.279  20.281  1.00 81.60           O  
ATOM   2832  CB  ALA A  11     119.371 130.163  18.105  1.00 81.60           C  
ATOM   2833  N   LEU A  12     121.192 128.436  20.608  1.00 80.46           N  
ATOM   2834  CA  LEU A  12     121.279 127.149  21.282  1.00 80.46           C  
ATOM   2835  C   LEU A  12     122.197 127.128  22.494  1.00 80.46           C  
ATOM   2836  O   LEU A  12     122.379 126.054  23.076  1.00 80.46           O  
ATOM   2837  CB  LEU A  12     121.736 126.062  20.300  1.00 80.46           C  
ATOM   2838  CG  LEU A  12     120.661 125.361  19.472  1.00 80.46           C  
ATOM   2839  CD1 LEU A  12     121.295 124.630  18.304  1.00 80.46           C  
ATOM   2840  CD2 LEU A  12     119.861 124.398  20.332  1.00 80.46           C  
ATOM   2841  N   ILE A  13     122.795 128.253  22.886  1.00 80.64           N  
ATOM   2842  CA  ILE A  13     123.547 128.321  24.134  1.00 80.64           C  
ATOM   2843  C   ILE A  13     123.024 129.476  24.973  1.00 80.64           C  
ATOM   2844  O   ILE A  13     123.421 129.646  26.131  1.00 80.64           O  
ATOM   2845  CB  ILE A  13     125.057 128.484  23.897  1.00 80.64           C  
ATOM   2846  CG1 ILE A  13     125.385 129.951  23.624  1.00 80.64           C  
ATOM   2847  CG2 ILE A  13     125.529 127.591  22.764  1.00 80.64           C  
ATOM   2848  CD1 ILE A  13     126.855 130.235  23.509  1.00 80.64           C  
ATOM   2849  N   ALA A  14     122.137 130.283  24.400  1.00 76.02           N  
ATOM   2850  CA  ALA A  14     121.611 131.449  25.094  1.00 76.02           C  
ATOM   2851  C   ALA A  14     120.127 131.329  25.391  1.00 76.02           C  
ATOM   2852  O   ALA A  14     119.709 131.558  26.529  1.00 76.02           O  
ATOM   2853  CB  ALA A  14     121.881 132.719  24.272  1.00 76.02           C  
ATOM   2854  N   VAL A  15     119.310 130.998  24.391  1.00 73.66           N  
ATOM   2855  CA  VAL A  15     117.881 130.832  24.630  1.00 73.66           C  
ATOM   2856  C   VAL A  15     117.601 129.600  25.472  1.00 73.66           C  
ATOM   2857  O   VAL A  15     116.506 129.471  26.034  1.00 73.66           O  
ATOM   2858  CB  VAL A  15     117.154 130.790  23.272  1.00 73.66           C  
ATOM   2859  CG1 VAL A  15     115.647 130.675  23.443  1.00 73.66           C  
ATOM   2860  CG2 VAL A  15     117.507 132.018  22.452  1.00 73.66           C  
ATOM   2861  N   VAL A  16     118.581 128.713  25.613  1.00 73.60           N  
ATOM   2862  CA  VAL A  16     118.441 127.538  26.462  1.00 73.60           C  
ATOM   2863  C   VAL A  16     118.943 127.800  27.874  1.00 73.60           C  
ATOM   2864  O   VAL A  16     118.571 127.064  28.800  1.00 73.60           O  
ATOM   2865  CB  VAL A  16     119.194 126.340  25.852  1.00 73.60           C  
ATOM   2866  CG1 VAL A  16     118.536 125.908  24.559  1.00 73.60           C  
ATOM   2867  CG2 VAL A  16     120.647 126.696  25.631  1.00 73.60           C  
ATOM   2868  N   ILE A  17     119.774 128.821  28.066  1.00 71.04           N  
ATOM   2869  CA  ILE A  17     120.366 129.114  29.361  1.00 71.04           C  
ATOM   2870  C   ILE A  17     119.655 130.254  30.080  1.00 71.04           C  
ATOM   2871  O   ILE A  17     119.603 130.249  31.319  1.00 71.04           O  
ATOM   2872  CB  ILE A  17     121.869 129.420  29.186  1.00 71.04           C  
ATOM   2873  CG1 ILE A  17     122.617 128.132  28.855  1.00 71.04           C  
ATOM   2874  CG2 ILE A  17     122.465 130.067  30.419  1.00 71.04           C  
ATOM   2875  CD1 ILE A  17     122.452 127.068  29.909  1.00 71.04           C  
ATOM   2876  N   VAL A  18     119.092 131.211  29.345  1.00 68.18           N  
ATOM   2877  CA  VAL A  18     118.349 132.297  29.969  1.00 68.18           C  
ATOM   2878  C   VAL A  18     117.170 131.752  30.759  1.00 68.18           C  
ATOM   2879  O   VAL A  18     116.888 132.207  31.871  1.00 68.18           O  
ATOM   2880  CB  VAL A  18     117.897 133.309  28.902  1.00 68.18           C  
ATOM   2881  CG1 VAL A  18     116.887 134.285  29.481  1.00 68.18           C  
ATOM   2882  CG2 VAL A  18     119.092 134.051  28.339  1.00 68.18           C  
ATOM   2883  N   THR A  19     116.470 130.763  30.206  1.00 67.03           N  
ATOM   2884  CA  THR A  19     115.266 130.250  30.846  1.00 67.03           C  
ATOM   2885  C   THR A  19     115.543 129.575  32.178  1.00 67.03           C  
ATOM   2886  O   THR A  19     114.596 129.302  32.920  1.00 67.03           O  
ATOM   2887  CB  THR A  19     114.555 129.264  29.924  1.00 67.03           C  
ATOM   2888  CG2 THR A  19     115.481 128.117  29.562  1.00 67.03           C  
ATOM   2889  OG1 THR A  19     113.397 128.745  30.586  1.00 67.03           O  
ATOM   2890  N   ALA A  20     116.801 129.297  32.497  1.00 64.96           N  
ATOM   2891  CA  ALA A  20     117.158 128.705  33.776  1.00 64.96           C  
ATOM   2892  C   ALA A  20     117.938 129.663  34.658  1.00 64.96           C  
ATOM   2893  O   ALA A  20     117.860 129.576  35.886  1.00 64.96           O  
ATOM   2894  CB  ALA A  20     117.971 127.426  33.563  1.00 64.96           C  
ATOM   2895  N   VAL A  21     118.693 130.581  34.060  1.00 63.55           N  
ATOM   2896  CA  VAL A  21     119.344 131.607  34.860  1.00 63.55           C  
ATOM   2897  C   VAL A  21     118.301 132.562  35.415  1.00 63.55           C  
ATOM   2898  O   VAL A  21     118.482 133.148  36.487  1.00 63.55           O  
ATOM   2899  CB  VAL A  21     120.419 132.324  34.024  1.00 63.55           C  
ATOM   2900  CG1 VAL A  21     121.050 133.445  34.807  1.00 63.55           C  
ATOM   2901  CG2 VAL A  21     121.479 131.331  33.609  1.00 63.55           C  
ATOM   2902  N   THR A  22     117.175 132.704  34.715  1.00 62.82           N  
ATOM   2903  CA  THR A  22     116.034 133.406  35.280  1.00 62.82           C  
ATOM   2904  C   THR A  22     115.611 132.775  36.596  1.00 62.82           C  
ATOM   2905  O   THR A  22     115.368 133.471  37.589  1.00 62.82           O  
ATOM   2906  CB  THR A  22     114.874 133.389  34.286  1.00 62.82           C  
ATOM   2907  CG2 THR A  22     113.649 134.054  34.885  1.00 62.82           C  
ATOM   2908  OG1 THR A  22     115.256 134.080  33.092  1.00 62.82           O  
ATOM   2909  N   THR A  23     115.522 131.447  36.622  1.00 62.09           N  
ATOM   2910  CA  THR A  23     115.122 130.752  37.839  1.00 62.09           C  
ATOM   2911  C   THR A  23     116.195 130.877  38.909  1.00 62.09           C  
ATOM   2912  O   THR A  23     115.893 131.072  40.092  1.00 62.09           O  
ATOM   2913  CB  THR A  23     114.837 129.284  37.527  1.00 62.09           C  
ATOM   2914  CG2 THR A  23     114.214 128.595  38.731  1.00 62.09           C  
ATOM   2915  OG1 THR A  23     113.935 129.199  36.418  1.00 62.09           O  
ATOM   2916  N   LEU A  24     117.459 130.757  38.508  1.00 60.79           N  
ATOM   2917  CA  LEU A  24     118.557 130.908  39.456  1.00 60.79           C  
ATOM   2918  C   LEU A  24     118.489 132.260  40.147  1.00 60.79           C  
ATOM   2919  O   LEU A  24     118.631 132.355  41.371  1.00 60.79           O  
ATOM   2920  CB  LEU A  24     119.896 130.739  38.742  1.00 60.79           C  
ATOM   2921  CG  LEU A  24     121.125 131.038  39.597  1.00 60.79           C  
ATOM   2922  CD1 LEU A  24     121.156 130.137  40.819  1.00 60.79           C  
ATOM   2923  CD2 LEU A  24     122.396 130.882  38.782  1.00 60.79           C  
ATOM   2924  N   GLY A  25     118.268 133.315  39.375  1.00 59.50           N  
ATOM   2925  CA  GLY A  25     118.035 134.621  39.945  1.00 59.50           C  
ATOM   2926  C   GLY A  25     116.857 134.589  40.888  1.00 59.50           C  
ATOM   2927  O   GLY A  25     117.040 134.663  42.103  1.00 59.50           O  
ATOM   2928  N   THR A  26     115.655 134.377  40.352  1.00 60.02           N  
ATOM   2929  CA  THR A  26     114.448 134.501  41.160  1.00 60.02           C  
ATOM   2930  C   THR A  26     114.450 133.591  42.378  1.00 60.02           C  
ATOM   2931  O   THR A  26     113.570 133.735  43.232  1.00 60.02           O  
ATOM   2932  CB  THR A  26     113.204 134.227  40.318  1.00 60.02           C  
ATOM   2933  CG2 THR A  26     113.116 132.763  39.958  1.00 60.02           C  
ATOM   2934  OG1 THR A  26     112.039 134.581  41.071  1.00 60.02           O  
ATOM   2935  N   ASN A  27     115.404 132.670  42.484  1.00 59.98           N  
ATOM   2936  CA  ASN A  27     115.552 131.876  43.695  1.00 59.98           C  
ATOM   2937  C   ASN A  27     116.627 132.402  44.632  1.00 59.98           C  
ATOM   2938  O   ASN A  27     116.433 132.368  45.850  1.00 59.98           O  
ATOM   2939  CB  ASN A  27     115.856 130.418  43.338  1.00 59.98           C  
ATOM   2940  CG  ASN A  27     114.661 129.713  42.734  1.00 59.98           C  
ATOM   2941  ND2 ASN A  27     114.896 128.544  42.149  1.00 59.98           N  
ATOM   2942  OD1 ASN A  27     113.540 130.213  42.792  1.00 59.98           O  
ATOM   2943  N   LEU A  28     117.750 132.897  44.111  1.00 59.43           N  
ATOM   2944  CA  LEU A  28     118.725 133.534  44.988  1.00 59.43           C  
ATOM   2945  C   LEU A  28     118.173 134.815  45.592  1.00 59.43           C  
ATOM   2946  O   LEU A  28     118.499 135.155  46.738  1.00 59.43           O  
ATOM   2947  CB  LEU A  28     120.016 133.824  44.230  1.00 59.43           C  
ATOM   2948  CG  LEU A  28     121.062 132.714  44.196  1.00 59.43           C  
ATOM   2949  CD1 LEU A  28     122.257 133.144  43.366  1.00 59.43           C  
ATOM   2950  CD2 LEU A  28     121.488 132.347  45.603  1.00 59.43           C  
ATOM   2951  N   ARG A  29     117.347 135.538  44.834  1.00 60.40           N  
ATOM   2952  CA  ARG A  29     116.643 136.692  45.377  1.00 60.40           C  
ATOM   2953  C   ARG A  29     115.954 136.332  46.681  1.00 60.40           C  
ATOM   2954  O   ARG A  29     116.271 136.888  47.733  1.00 60.40           O  
ATOM   2955  CB  ARG A  29     115.617 137.232  44.377  1.00 60.40           C  
ATOM   2956  CG  ARG A  29     116.175 137.732  43.061  1.00 60.40           C  
ATOM   2957  CD  ARG A  29     115.069 137.767  42.019  1.00 60.40           C  
ATOM   2958  NE  ARG A  29     115.316 138.722  40.946  1.00 60.40           N  
ATOM   2959  CZ  ARG A  29     115.011 138.503  39.670  1.00 60.40           C  
ATOM   2960  NH1 ARG A  29     114.455 137.355  39.309  1.00 60.40           N1+
ATOM   2961  NH2 ARG A  29     115.268 139.427  38.755  1.00 60.40           N  
ATOM   2962  N   THR A  30     115.018 135.384  46.631  1.00 59.20           N  
ATOM   2963  CA  THR A  30     114.263 135.028  47.824  1.00 59.20           C  
ATOM   2964  C   THR A  30     115.112 134.335  48.875  1.00 59.20           C  
ATOM   2965  O   THR A  30     114.829 134.493  50.064  1.00 59.20           O  
ATOM   2966  CB  THR A  30     113.063 134.149  47.465  1.00 59.20           C  
ATOM   2967  CG2 THR A  30     113.501 132.892  46.746  1.00 59.20           C  
ATOM   2968  OG1 THR A  30     112.363 133.789  48.661  1.00 59.20           O  
ATOM   2969  N   ALA A  31     116.160 133.614  48.480  1.00 59.00           N  
ATOM   2970  CA  ALA A  31     117.063 133.031  49.463  1.00 59.00           C  
ATOM   2971  C   ALA A  31     117.701 134.111  50.322  1.00 59.00           C  
ATOM   2972  O   ALA A  31     117.531 134.137  51.549  1.00 59.00           O  
ATOM   2973  CB  ALA A  31     118.142 132.208  48.758  1.00 59.00           C  
ATOM   2974  N   PHE A  32     118.436 135.019  49.683  1.00 60.44           N  
ATOM   2975  CA  PHE A  32     119.093 136.075  50.437  1.00 60.44           C  
ATOM   2976  C   PHE A  32     118.079 137.010  51.077  1.00 60.44           C  
ATOM   2977  O   PHE A  32     118.368 137.618  52.110  1.00 60.44           O  
ATOM   2978  CB  PHE A  32     120.047 136.851  49.535  1.00 60.44           C  
ATOM   2979  CG  PHE A  32     121.343 136.142  49.269  1.00 60.44           C  
ATOM   2980  CD1 PHE A  32     122.395 136.807  48.666  1.00 60.44           C  
ATOM   2981  CD2 PHE A  32     121.507 134.815  49.615  1.00 60.44           C  
ATOM   2982  CE1 PHE A  32     123.586 136.161  48.417  1.00 60.44           C  
ATOM   2983  CE2 PHE A  32     122.697 134.164  49.368  1.00 60.44           C  
ATOM   2984  CZ  PHE A  32     123.737 134.836  48.767  1.00 60.44           C  
ATOM   2985  N   THR A  33     116.882 137.116  50.504  1.00 59.03           N  
ATOM   2986  CA  THR A  33     115.858 137.970  51.088  1.00 59.03           C  
ATOM   2987  C   THR A  33     115.395 137.421  52.424  1.00 59.03           C  
ATOM   2988  O   THR A  33     115.333 138.151  53.419  1.00 59.03           O  
ATOM   2989  CB  THR A  33     114.680 138.106  50.128  1.00 59.03           C  
ATOM   2990  CG2 THR A  33     113.725 139.182  50.612  1.00 59.03           C  
ATOM   2991  OG1 THR A  33     115.162 138.451  48.826  1.00 59.03           O  
ATOM   2992  N   LYS A  34     115.039 136.138  52.459  1.00 58.25           N  
ATOM   2993  CA  LYS A  34     114.692 135.516  53.727  1.00 58.25           C  
ATOM   2994  C   LYS A  34     115.847 135.608  54.707  1.00 58.25           C  
ATOM   2995  O   LYS A  34     115.643 135.910  55.886  1.00 58.25           O  
ATOM   2996  CB  LYS A  34     114.289 134.060  53.507  1.00 58.25           C  
ATOM   2997  CG  LYS A  34     113.075 133.875  52.620  1.00 58.25           C  
ATOM   2998  CD  LYS A  34     112.635 132.424  52.596  1.00 58.25           C  
ATOM   2999  CE  LYS A  34     113.827 131.489  52.479  1.00 58.25           C  
ATOM   3000  NZ  LYS A  34     114.559 131.676  51.199  1.00 58.25           N1+
ATOM   3001  N   ALA A  35     117.073 135.372  54.236  1.00 56.75           N  
ATOM   3002  CA  ALA A  35     118.223 135.406  55.134  1.00 56.75           C  
ATOM   3003  C   ALA A  35     118.383 136.778  55.776  1.00 56.75           C  
ATOM   3004  O   ALA A  35     118.551 136.895  56.996  1.00 56.75           O  
ATOM   3005  CB  ALA A  35     119.490 135.012  54.376  1.00 56.75           C  
ATOM   3006  N   GLY A  36     118.325 137.832  54.967  1.00 56.47           N  
ATOM   3007  CA  GLY A  36     118.499 139.169  55.502  1.00 56.47           C  
ATOM   3008  C   GLY A  36     117.345 139.604  56.381  1.00 56.47           C  
ATOM   3009  O   GLY A  36     117.556 140.172  57.453  1.00 56.47           O  
ATOM   3010  N   ALA A  37     116.112 139.366  55.937  1.00 57.11           N  
ATOM   3011  CA  ALA A  37     114.963 139.716  56.755  1.00 57.11           C  
ATOM   3012  C   ALA A  37     114.947 138.945  58.061  1.00 57.11           C  
ATOM   3013  O   ALA A  37     114.377 139.425  59.045  1.00 57.11           O  
ATOM   3014  CB  ALA A  37     113.668 139.466  55.983  1.00 57.11           C  
ATOM   3015  N   ALA A  38     115.559 137.765  58.093  1.00 57.10           N  
ATOM   3016  CA  ALA A  38     115.649 137.022  59.336  1.00 57.10           C  
ATOM   3017  C   ALA A  38     116.719 137.603  60.239  1.00 57.10           C  
ATOM   3018  O   ALA A  38     116.475 137.820  61.429  1.00 57.10           O  
ATOM   3019  CB  ALA A  38     115.930 135.547  59.052  1.00 57.10           C  
ATOM   3020  N   VAL A  39     117.905 137.876  59.690  1.00 56.22           N  
ATOM   3021  CA  VAL A  39     118.985 138.398  60.519  1.00 56.22           C  
ATOM   3022  C   VAL A  39     118.651 139.797  61.012  1.00 56.22           C  
ATOM   3023  O   VAL A  39     119.188 140.249  62.028  1.00 56.22           O  
ATOM   3024  CB  VAL A  39     120.323 138.365  59.752  1.00 56.22           C  
ATOM   3025  CG1 VAL A  39     120.361 139.432  58.680  1.00 56.22           C  
ATOM   3026  CG2 VAL A  39     121.491 138.517  60.711  1.00 56.22           C  
ATOM   3027  N   SER A  40     117.753 140.497  60.319  1.00 58.09           N  
ATOM   3028  CA  SER A  40     117.312 141.807  60.779  1.00 58.09           C  
ATOM   3029  C   SER A  40     116.752 141.727  62.189  1.00 58.09           C  
ATOM   3030  O   SER A  40     117.252 142.376  63.111  1.00 58.09           O  
ATOM   3031  CB  SER A  40     116.266 142.372  59.823  1.00 58.09           C  
ATOM   3032  OG  SER A  40     115.464 143.337  60.479  1.00 58.09           O  
ATOM   3033  N   THR A  41     115.710 140.926  62.372  1.00 58.09           N  
ATOM   3034  CA  THR A  41     115.120 140.750  63.689  1.00 58.09           C  
ATOM   3035  C   THR A  41     115.925 139.812  64.573  1.00 58.09           C  
ATOM   3036  O   THR A  41     115.699 139.789  65.786  1.00 58.09           O  
ATOM   3037  CB  THR A  41     113.690 140.234  63.555  1.00 58.09           C  
ATOM   3038  CG2 THR A  41     112.774 141.342  63.071  1.00 58.09           C  
ATOM   3039  OG1 THR A  41     113.658 139.156  62.613  1.00 58.09           O  
ATOM   3040  N   ALA A  42     116.851 139.047  64.006  1.00 58.78           N  
ATOM   3041  CA  ALA A  42     117.750 138.215  64.788  1.00 58.78           C  
ATOM   3042  C   ALA A  42     118.976 138.977  65.256  1.00 58.78           C  
ATOM   3043  O   ALA A  42     119.839 138.398  65.921  1.00 58.78           O  
ATOM   3044  CB  ALA A  42     118.179 136.991  63.976  1.00 58.78           C  
ATOM   3045  N   ALA A  43     119.074 140.251  64.912  1.00 60.08           N  
ATOM   3046  CA  ALA A  43     120.160 141.116  65.342  1.00 60.08           C  
ATOM   3047  C   ALA A  43     119.714 142.188  66.318  1.00 60.08           C  
ATOM   3048  O   ALA A  43     120.421 142.461  67.289  1.00 60.08           O  
ATOM   3049  CB  ALA A  43     120.812 141.775  64.123  1.00 60.08           C  
ATOM   3050  N   GLY A  44     118.558 142.800  66.088  1.00 60.40           N  
ATOM   3051  CA  GLY A  44     118.072 143.839  66.970  1.00 60.40           C  
ATOM   3052  C   GLY A  44     117.514 145.029  66.223  1.00 60.40           C  
ATOM   3053  O   GLY A  44     117.131 146.031  66.833  1.00 60.40           O  
ATOM   3054  N   THR A  45     117.467 144.932  64.900  1.00 61.53           N  
ATOM   3055  CA  THR A  45     116.943 146.008  64.072  1.00 61.53           C  
ATOM   3056  C   THR A  45     115.445 146.181  64.279  1.00 61.53           C  
ATOM   3057  O   THR A  45     115.013 146.936  65.150  1.00 61.53           O  
ATOM   3058  CB  THR A  45     117.218 145.754  62.584  1.00 61.53           C  
ATOM   3059  CG2 THR A  45     116.987 147.021  61.776  1.00 61.53           C  
ATOM   3060  OG1 THR A  45     118.573 145.322  62.413  1.00 61.53           O  
TER   
ATOM   3061  N   ALA A   1     130.058 118.812 278.802  1.00 89.06           N  
ATOM   3062  CA  ALA A   1     129.335 119.006 280.052  1.00 89.06           C  
ATOM   3063  C   ALA A   1     129.908 118.121 281.149  1.00 89.06           C  
ATOM   3064  O   ALA A   1     129.192 117.693 282.048  1.00 89.06           O  
ATOM   3065  CB  ALA A   1     127.855 118.720 279.859  1.00 89.06           C  
ATOM   3066  N   THR A   2     131.213 117.860 281.067  1.00 89.13           N  
ATOM   3067  CA  THR A   2     131.844 116.930 281.998  1.00 89.13           C  
ATOM   3068  C   THR A   2     131.891 117.480 283.417  1.00 89.13           C  
ATOM   3069  O   THR A   2     131.810 116.712 284.382  1.00 89.13           O  
ATOM   3070  CB  THR A   2     133.253 116.582 281.512  1.00 89.13           C  
ATOM   3071  CG2 THR A   2     134.045 117.844 281.203  1.00 89.13           C  
ATOM   3072  OG1 THR A   2     133.935 115.826 282.519  1.00 89.13           O  
ATOM   3073  N   ALA A   3     132.014 118.800 283.567  1.00 85.69           N  
ATOM   3074  CA  ALA A   3     132.166 119.383 284.894  1.00 85.69           C  
ATOM   3075  C   ALA A   3     130.826 119.488 285.610  1.00 85.69           C  
ATOM   3076  O   ALA A   3     130.656 118.979 286.722  1.00 85.69           O  
ATOM   3077  CB  ALA A   3     132.831 120.756 284.786  1.00 85.69           C  
ATOM   3078  N   ILE A   4     129.850 120.144 284.976  1.00 84.55           N  
ATOM   3079  CA  ILE A   4     128.604 120.466 285.660  1.00 84.55           C  
ATOM   3080  C   ILE A   4     127.797 119.231 286.011  1.00 84.55           C  
ATOM   3081  O   ILE A   4     126.754 119.344 286.663  1.00 84.55           O  
ATOM   3082  CB  ILE A   4     127.759 121.448 284.826  1.00 84.55           C  
ATOM   3083  CG1 ILE A   4     128.571 122.008 283.662  1.00 84.55           C  
ATOM   3084  CG2 ILE A   4     127.254 122.576 285.701  1.00 84.55           C  
ATOM   3085  CD1 ILE A   4     128.164 121.456 282.334  1.00 84.55           C  
ATOM   3086  N   GLU A   5     128.242 118.044 285.599  1.00 85.29           N  
ATOM   3087  CA  GLU A   5     127.604 116.831 286.090  1.00 85.29           C  
ATOM   3088  C   GLU A   5     127.778 116.664 287.593  1.00 85.29           C  
ATOM   3089  O   GLU A   5     127.143 115.789 288.187  1.00 85.29           O  
ATOM   3090  CB  GLU A   5     128.155 115.607 285.365  1.00 85.29           C  
ATOM   3091  CG  GLU A   5     127.832 115.589 283.891  1.00 85.29           C  
ATOM   3092  CD  GLU A   5     126.346 115.683 283.623  1.00 85.29           C  
ATOM   3093  OE1 GLU A   5     125.565 115.050 284.366  1.00 85.29           O  
ATOM   3094  OE2 GLU A   5     125.956 116.397 282.677  1.00 85.29           O1-
ATOM   3095  N   TYR A   6     128.624 117.486 288.217  1.00 82.04           N  
ATOM   3096  CA  TYR A   6     128.752 117.464 289.667  1.00 82.04           C  
ATOM   3097  C   TYR A   6     127.451 117.835 290.353  1.00 82.04           C  
ATOM   3098  O   TYR A   6     127.295 117.571 291.547  1.00 82.04           O  
ATOM   3099  CB  TYR A   6     129.859 118.414 290.118  1.00 82.04           C  
ATOM   3100  CG  TYR A   6     129.411 119.849 290.228  1.00 82.04           C  
ATOM   3101  CD1 TYR A   6     129.298 120.648 289.106  1.00 82.04           C  
ATOM   3102  CD2 TYR A   6     129.114 120.411 291.462  1.00 82.04           C  
ATOM   3103  CE1 TYR A   6     128.891 121.957 289.200  1.00 82.04           C  
ATOM   3104  CE2 TYR A   6     128.707 121.719 291.568  1.00 82.04           C  
ATOM   3105  CZ  TYR A   6     128.598 122.490 290.434  1.00 82.04           C  
ATOM   3106  OH  TYR A   6     128.193 123.799 290.536  1.00 82.04           O  
ATOM   3107  N   GLY A   7     126.521 118.459 289.633  1.00 80.03           N  
ATOM   3108  CA  GLY A   7     125.219 118.729 290.212  1.00 80.03           C  
ATOM   3109  C   GLY A   7     124.554 117.482 290.750  1.00 80.03           C  
ATOM   3110  O   GLY A   7     123.745 117.555 291.676  1.00 80.03           O  
ATOM   3111  N   LEU A   8     124.882 116.323 290.178  1.00 80.30           N  
ATOM   3112  CA  LEU A   8     124.425 115.060 290.745  1.00 80.30           C  
ATOM   3113  C   LEU A   8     124.951 114.880 292.162  1.00 80.30           C  
ATOM   3114  O   LEU A   8     124.246 114.358 293.033  1.00 80.30           O  
ATOM   3115  CB  LEU A   8     124.863 113.896 289.860  1.00 80.30           C  
ATOM   3116  CG  LEU A   8     123.873 113.448 288.785  1.00 80.30           C  
ATOM   3117  CD1 LEU A   8     122.568 112.996 289.421  1.00 80.30           C  
ATOM   3118  CD2 LEU A   8     123.632 114.549 287.765  1.00 80.30           C  
ATOM   3119  N   ILE A   9     126.193 115.299 292.405  1.00 80.01           N  
ATOM   3120  CA  ILE A   9     126.748 115.236 293.751  1.00 80.01           C  
ATOM   3121  C   ILE A   9     125.969 116.155 294.681  1.00 80.01           C  
ATOM   3122  O   ILE A   9     125.414 115.719 295.695  1.00 80.01           O  
ATOM   3123  CB  ILE A   9     128.245 115.595 293.722  1.00 80.01           C  
ATOM   3124  CG1 ILE A   9     128.989 114.694 292.739  1.00 80.01           C  
ATOM   3125  CG2 ILE A   9     128.851 115.456 295.093  1.00 80.01           C  
ATOM   3126  CD1 ILE A   9     128.931 113.233 293.091  1.00 80.01           C  
ATOM   3127  N   VAL A  10     125.898 117.442 294.332  1.00 78.41           N  
ATOM   3128  CA  VAL A  10     125.178 118.424 295.131  1.00 78.41           C  
ATOM   3129  C   VAL A  10     123.706 118.078 295.291  1.00 78.41           C  
ATOM   3130  O   VAL A  10     123.062 118.543 296.238  1.00 78.41           O  
ATOM   3131  CB  VAL A  10     125.364 119.813 294.485  1.00 78.41           C  
ATOM   3132  CG1 VAL A  10     124.672 120.899 295.286  1.00 78.41           C  
ATOM   3133  CG2 VAL A  10     126.842 120.121 294.324  1.00 78.41           C  
ATOM   3134  N   ALA A  11     123.161 117.241 294.413  1.00 78.43           N  
ATOM   3135  CA  ALA A  11     121.787 116.783 294.539  1.00 78.43           C  
ATOM   3136  C   ALA A  11     121.697 115.435 295.235  1.00 78.43           C  
ATOM   3137  O   ALA A  11     120.598 114.890 295.372  1.00 78.43           O  
ATOM   3138  CB  ALA A  11     121.114 116.713 293.168  1.00 78.43           C  
ATOM   3139  N   LEU A  12     122.823 114.884 295.678  1.00 78.15           N  
ATOM   3140  CA  LEU A  12     122.820 113.601 296.366  1.00 78.15           C  
ATOM   3141  C   LEU A  12     123.745 113.528 297.571  1.00 78.15           C  
ATOM   3142  O   LEU A  12     123.852 112.449 298.166  1.00 78.15           O  
ATOM   3143  CB  LEU A  12     123.185 112.472 295.395  1.00 78.15           C  
ATOM   3144  CG  LEU A  12     122.053 111.843 294.586  1.00 78.15           C  
ATOM   3145  CD1 LEU A  12     122.620 111.053 293.422  1.00 78.15           C  
ATOM   3146  CD2 LEU A  12     121.190 110.955 295.465  1.00 78.15           C  
ATOM   3147  N   ILE A  13     124.429 114.609 297.943  1.00 78.06           N  
ATOM   3148  CA  ILE A  13     125.196 114.635 299.186  1.00 78.06           C  
ATOM   3149  C   ILE A  13     124.768 115.837 300.014  1.00 78.06           C  
ATOM   3150  O   ILE A  13     125.188 115.990 301.167  1.00 78.06           O  
ATOM   3151  CB  ILE A  13     126.712 114.682 298.934  1.00 78.06           C  
ATOM   3152  CG1 ILE A  13     127.146 116.117 298.640  1.00 78.06           C  
ATOM   3153  CG2 ILE A  13     127.104 113.743 297.808  1.00 78.06           C  
ATOM   3154  CD1 ILE A  13     128.631 116.287 298.509  1.00 78.06           C  
ATOM   3155  N   ALA A  14     123.939 116.700 299.438  1.00 73.26           N  
ATOM   3156  CA  ALA A  14     123.508 117.911 300.121  1.00 73.26           C  
ATOM   3157  C   ALA A  14     122.023 117.907 300.433  1.00 73.26           C  
ATOM   3158  O   ALA A  14     121.634 118.179 301.571  1.00 73.26           O  
ATOM   3159  CB  ALA A  14     123.865 119.146 299.282  1.00 73.26           C  
ATOM   3160  N   VAL A  15     121.174 117.626 299.443  1.00 71.85           N  
ATOM   3161  CA  VAL A  15     119.739 117.571 299.697  1.00 71.85           C  
ATOM   3162  C   VAL A  15     119.374 116.373 300.557  1.00 71.85           C  
ATOM   3163  O   VAL A  15     118.279 116.333 301.129  1.00 71.85           O  
ATOM   3164  CB  VAL A  15     118.997 117.566 298.345  1.00 71.85           C  
ATOM   3165  CG1 VAL A  15     117.488 117.567 298.530  1.00 71.85           C  
ATOM   3166  CG2 VAL A  15     119.434 118.754 297.508  1.00 71.85           C  
ATOM   3167  N   VAL A  16     120.287 115.416 300.702  1.00 72.17           N  
ATOM   3168  CA  VAL A  16     120.067 114.264 301.566  1.00 72.17           C  
ATOM   3169  C   VAL A  16     120.602 114.507 302.969  1.00 72.17           C  
ATOM   3170  O   VAL A  16     120.182 113.811 303.908  1.00 72.17           O  
ATOM   3171  CB  VAL A  16     120.723 113.008 300.965  1.00 72.17           C  
ATOM   3172  CG1 VAL A  16     120.022 112.610 299.682  1.00 72.17           C  
ATOM   3173  CG2 VAL A  16     122.197 113.251 300.727  1.00 72.17           C  
ATOM   3174  N   ILE A  17     121.506 115.464 303.141  1.00 69.52           N  
ATOM   3175  CA  ILE A  17     122.131 115.727 304.429  1.00 69.52           C  
ATOM   3176  C   ILE A  17     121.515 116.925 305.138  1.00 69.52           C  
ATOM   3177  O   ILE A  17     121.474 116.941 306.379  1.00 69.52           O  
ATOM   3178  CB  ILE A  17     123.651 115.918 304.237  1.00 69.52           C  
ATOM   3179  CG1 ILE A  17     124.298 114.573 303.917  1.00 69.52           C  
ATOM   3180  CG2 ILE A  17     124.304 116.533 305.456  1.00 69.52           C  
ATOM   3181  CD1 ILE A  17     124.063 113.536 304.986  1.00 69.52           C  
ATOM   3182  N   VAL A  18     121.018 117.913 304.396  1.00 66.27           N  
ATOM   3183  CA  VAL A  18     120.365 119.059 305.014  1.00 66.27           C  
ATOM   3184  C   VAL A  18     119.156 118.614 305.818  1.00 66.27           C  
ATOM   3185  O   VAL A  18     118.918 119.104 306.928  1.00 66.27           O  
ATOM   3186  CB  VAL A  18     119.980 120.090 303.936  1.00 66.27           C  
ATOM   3187  CG1 VAL A  18     119.051 121.147 304.512  1.00 66.27           C  
ATOM   3188  CG2 VAL A  18     121.221 120.733 303.354  1.00 66.27           C  
ATOM   3189  N   THR A  19     118.377 117.674 305.286  1.00 65.39           N  
ATOM   3190  CA  THR A  19     117.146 117.261 305.942  1.00 65.39           C  
ATOM   3191  C   THR A  19     117.382 116.583 307.280  1.00 65.39           C  
ATOM   3192  O   THR A  19     116.426 116.390 308.032  1.00 65.39           O  
ATOM   3193  CB  THR A  19     116.354 116.321 305.036  1.00 65.39           C  
ATOM   3194  CG2 THR A  19     117.188 115.102 304.682  1.00 65.39           C  
ATOM   3195  OG1 THR A  19     115.166 115.897 305.715  1.00 65.39           O  
ATOM   3196  N   ALA A  20     118.619 116.215 307.591  1.00 63.20           N  
ATOM   3197  CA  ALA A  20     118.943 115.614 308.874  1.00 63.20           C  
ATOM   3198  C   ALA A  20     119.801 116.520 309.737  1.00 63.20           C  
ATOM   3199  O   ALA A  20     119.727 116.454 310.966  1.00 63.20           O  
ATOM   3200  CB  ALA A  20     119.656 114.275 308.670  1.00 63.20           C  
ATOM   3201  N   VAL A  21     120.615 117.372 309.122  1.00 61.89           N  
ATOM   3202  CA  VAL A  21     121.349 118.355 309.904  1.00 61.89           C  
ATOM   3203  C   VAL A  21     120.385 119.394 310.454  1.00 61.89           C  
ATOM   3204  O   VAL A  21     120.621 119.976 311.518  1.00 61.89           O  
ATOM   3205  CB  VAL A  21     122.467 118.979 309.050  1.00 61.89           C  
ATOM   3206  CG1 VAL A  21     123.188 120.059 309.812  1.00 61.89           C  
ATOM   3207  CG2 VAL A  21     123.446 117.906 308.638  1.00 61.89           C  
ATOM   3208  N   THR A  22     119.269 119.611 309.763  1.00 61.21           N  
ATOM   3209  CA  THR A  22     118.188 120.403 310.329  1.00 61.21           C  
ATOM   3210  C   THR A  22     117.731 119.821 311.656  1.00 61.21           C  
ATOM   3211  O   THR A  22     117.549 120.546 312.641  1.00 61.21           O  
ATOM   3212  CB  THR A  22     117.021 120.462 309.344  1.00 61.21           C  
ATOM   3213  CG2 THR A  22     115.854 121.223 309.944  1.00 61.21           C  
ATOM   3214  OG1 THR A  22     117.443 121.107 308.138  1.00 61.21           O  
ATOM   3215  N   THR A  23     117.543 118.504 311.699  1.00 60.63           N  
ATOM   3216  CA  THR A  23     117.104 117.857 312.927  1.00 60.63           C  
ATOM   3217  C   THR A  23     118.192 117.914 313.987  1.00 60.63           C  
ATOM   3218  O   THR A  23     117.916 118.145 315.170  1.00 60.63           O  
ATOM   3219  CB  THR A  23     116.706 116.409 312.638  1.00 60.63           C  
ATOM   3220  CG2 THR A  23     116.046 115.785 313.855  1.00 60.63           C  
ATOM   3221  OG1 THR A  23     115.790 116.379 311.537  1.00 60.63           O  
ATOM   3222  N   LEU A  24     119.440 117.693 313.577  1.00 60.48           N  
ATOM   3223  CA  LEU A  24     120.556 117.774 314.514  1.00 60.48           C  
ATOM   3224  C   LEU A  24     120.595 119.135 315.188  1.00 60.48           C  
ATOM   3225  O   LEU A  24     120.755 119.234 316.411  1.00 60.48           O  
ATOM   3226  CB  LEU A  24     121.869 117.495 313.791  1.00 60.48           C  
ATOM   3227  CG  LEU A  24     123.127 117.712 314.632  1.00 60.48           C  
ATOM   3228  CD1 LEU A  24     123.101 116.826 315.865  1.00 60.48           C  
ATOM   3229  CD2 LEU A  24     124.375 117.452 313.808  1.00 60.48           C  
ATOM   3230  N   GLY A  25     120.445 120.196 314.406  1.00 58.85           N  
ATOM   3231  CA  GLY A  25     120.318 121.520 314.961  1.00 58.85           C  
ATOM   3232  C   GLY A  25     119.149 121.589 315.914  1.00 58.85           C  
ATOM   3233  O   GLY A  25     119.349 121.665 317.126  1.00 58.85           O  
ATOM   3234  N   THR A  26     117.929 121.461 315.391  1.00 59.65           N  
ATOM   3235  CA  THR A  26     116.743 121.685 316.206  1.00 59.65           C  
ATOM   3236  C   THR A  26     116.689 120.792 317.435  1.00 59.65           C  
ATOM   3237  O   THR A  26     115.830 121.011 318.295  1.00 59.65           O  
ATOM   3238  CB  THR A  26     115.474 121.495 315.378  1.00 59.65           C  
ATOM   3239  CG2 THR A  26     115.273 120.036 315.037  1.00 59.65           C  
ATOM   3240  OG1 THR A  26     114.346 121.944 316.136  1.00 59.65           O  
ATOM   3241  N   ASN A  27     117.571 119.803 317.546  1.00 60.26           N  
ATOM   3242  CA  ASN A  27     117.671 119.015 318.764  1.00 60.26           C  
ATOM   3243  C   ASN A  27     118.790 119.470 319.687  1.00 60.26           C  
ATOM   3244  O   ASN A  27     118.605 119.464 320.906  1.00 60.26           O  
ATOM   3245  CB  ASN A  27     117.860 117.534 318.424  1.00 60.26           C  
ATOM   3246  CG  ASN A  27     116.612 116.914 317.840  1.00 60.26           C  
ATOM   3247  ND2 ASN A  27     116.752 115.725 317.269  1.00 60.26           N  
ATOM   3248  OD1 ASN A  27     115.530 117.498 317.901  1.00 60.26           O  
ATOM   3249  N   LEU A  28     119.941 119.874 319.149  1.00 58.79           N  
ATOM   3250  CA  LEU A  28     120.971 120.446 320.010  1.00 58.79           C  
ATOM   3251  C   LEU A  28     120.522 121.774 320.604  1.00 58.79           C  
ATOM   3252  O   LEU A  28     120.884 122.100 321.742  1.00 58.79           O  
ATOM   3253  CB  LEU A  28     122.272 120.628 319.237  1.00 58.79           C  
ATOM   3254  CG  LEU A  28     123.232 119.443 319.209  1.00 58.79           C  
ATOM   3255  CD1 LEU A  28     124.448 119.772 318.365  1.00 58.79           C  
ATOM   3256  CD2 LEU A  28     123.643 119.062 320.618  1.00 58.79           C  
ATOM   3257  N   ARG A  29     119.744 122.546 319.842  1.00 59.98           N  
ATOM   3258  CA  ARG A  29     119.135 123.754 320.377  1.00 59.98           C  
ATOM   3259  C   ARG A  29     118.433 123.465 321.690  1.00 59.98           C  
ATOM   3260  O   ARG A  29     118.801 124.008 322.734  1.00 59.98           O  
ATOM   3261  CB  ARG A  29     118.144 124.359 319.380  1.00 59.98           C  
ATOM   3262  CG  ARG A  29     118.725 124.800 318.052  1.00 59.98           C  
ATOM   3263  CD  ARG A  29     117.615 124.905 317.019  1.00 59.98           C  
ATOM   3264  NE  ARG A  29     117.923 125.826 315.932  1.00 59.98           N  
ATOM   3265  CZ  ARG A  29     117.592 125.615 314.662  1.00 59.98           C  
ATOM   3266  NH1 ARG A  29     116.948 124.508 314.320  1.00 59.98           N1+
ATOM   3267  NH2 ARG A  29     117.909 126.506 313.732  1.00 59.98           N  
ATOM   3268  N   THR A  30     117.428 122.589 321.661  1.00 57.94           N  
ATOM   3269  CA  THR A  30     116.659 122.304 322.865  1.00 57.94           C  
ATOM   3270  C   THR A  30     117.463 121.562 323.917  1.00 57.94           C  
ATOM   3271  O   THR A  30     117.203 121.756 325.107  1.00 57.94           O  
ATOM   3272  CB  THR A  30     115.394 121.513 322.527  1.00 57.94           C  
ATOM   3273  CG2 THR A  30     115.728 120.219 321.819  1.00 57.94           C  
ATOM   3274  OG1 THR A  30     114.680 121.221 323.733  1.00 57.94           O  
ATOM   3275  N   ALA A  31     118.451 120.760 323.523  1.00 57.77           N  
ATOM   3276  CA  ALA A  31     119.316 120.122 324.505  1.00 57.77           C  
ATOM   3277  C   ALA A  31     120.042 121.162 325.345  1.00 57.77           C  
ATOM   3278  O   ALA A  31     119.886 121.216 326.573  1.00 57.77           O  
ATOM   3279  CB  ALA A  31     120.325 119.212 323.802  1.00 57.77           C  
ATOM   3280  N   PHE A  32     120.837 122.005 324.690  1.00 59.08           N  
ATOM   3281  CA  PHE A  32     121.577 123.017 325.424  1.00 59.08           C  
ATOM   3282  C   PHE A  32     120.644 124.033 326.061  1.00 59.08           C  
ATOM   3283  O   PHE A  32     120.986 124.630 327.083  1.00 59.08           O  
ATOM   3284  CB  PHE A  32     122.580 123.709 324.505  1.00 59.08           C  
ATOM   3285  CG  PHE A  32     123.816 122.902 324.237  1.00 59.08           C  
ATOM   3286  CD1 PHE A  32     124.909 123.478 323.616  1.00 59.08           C  
ATOM   3287  CD2 PHE A  32     123.884 121.570 324.598  1.00 59.08           C  
ATOM   3288  CE1 PHE A  32     126.047 122.741 323.366  1.00 59.08           C  
ATOM   3289  CE2 PHE A  32     125.018 120.828 324.350  1.00 59.08           C  
ATOM   3290  CZ  PHE A  32     126.101 121.413 323.732  1.00 59.08           C  
ATOM   3291  N   THR A  33     119.452 124.223 325.495  1.00 57.77           N  
ATOM   3292  CA  THR A  33     118.501 125.157 326.078  1.00 57.77           C  
ATOM   3293  C   THR A  33     118.010 124.661 327.424  1.00 57.77           C  
ATOM   3294  O   THR A  33     118.012 125.404 328.410  1.00 57.77           O  
ATOM   3295  CB  THR A  33     117.327 125.370 325.126  1.00 57.77           C  
ATOM   3296  CG2 THR A  33     116.459 126.521 325.605  1.00 57.77           C  
ATOM   3297  OG1 THR A  33     117.823 125.663 323.816  1.00 57.77           O  
ATOM   3298  N   LYS A  34     117.560 123.409 327.479  1.00 56.76           N  
ATOM   3299  CA  LYS A  34     117.178 122.831 328.757  1.00 56.76           C  
ATOM   3300  C   LYS A  34     118.347 122.846 329.727  1.00 56.76           C  
ATOM   3301  O   LYS A  34     118.175 123.177 330.903  1.00 56.76           O  
ATOM   3302  CB  LYS A  34     116.664 121.405 328.560  1.00 56.76           C  
ATOM   3303  CG  LYS A  34     115.433 121.301 327.684  1.00 56.76           C  
ATOM   3304  CD  LYS A  34     114.886 119.888 327.682  1.00 56.76           C  
ATOM   3305  CE  LYS A  34     116.002 118.864 327.567  1.00 56.76           C  
ATOM   3306  NZ  LYS A  34     116.735 118.981 326.279  1.00 56.76           N1+
ATOM   3307  N   ALA A  35     119.546 122.515 329.247  1.00 54.97           N  
ATOM   3308  CA  ALA A  35     120.705 122.472 330.137  1.00 54.97           C  
ATOM   3309  C   ALA A  35     120.972 123.836 330.760  1.00 54.97           C  
ATOM   3310  O   ALA A  35     121.160 123.954 331.976  1.00 54.97           O  
ATOM   3311  CB  ALA A  35     121.931 121.975 329.373  1.00 54.97           C  
ATOM   3312  N   GLY A  36     120.986 124.882 329.937  1.00 54.95           N  
ATOM   3313  CA  GLY A  36     121.264 126.208 330.453  1.00 54.95           C  
ATOM   3314  C   GLY A  36     120.155 126.738 331.338  1.00 54.95           C  
ATOM   3315  O   GLY A  36     120.418 127.302 332.401  1.00 54.95           O  
ATOM   3316  N   ALA A  37     118.904 126.588 330.906  1.00 55.12           N  
ATOM   3317  CA  ALA A  37     117.792 127.034 331.730  1.00 55.12           C  
ATOM   3318  C   ALA A  37     117.729 126.282 333.045  1.00 55.12           C  
ATOM   3319  O   ALA A  37     117.206 126.816 334.027  1.00 55.12           O  
ATOM   3320  CB  ALA A  37     116.474 126.873 330.972  1.00 55.12           C  
ATOM   3321  N   ALA A  38     118.252 125.059 333.086  1.00 55.42           N  
ATOM   3322  CA  ALA A  38     118.297 124.327 334.340  1.00 55.42           C  
ATOM   3323  C   ALA A  38     119.417 124.838 335.225  1.00 55.42           C  
ATOM   3324  O   ALA A  38     119.201 125.086 336.414  1.00 55.42           O  
ATOM   3325  CB  ALA A  38     118.464 122.832 334.070  1.00 55.42           C  
ATOM   3326  N   VAL A  39     120.614 125.013 334.663  1.00 55.07           N  
ATOM   3327  CA  VAL A  39     121.738 125.464 335.476  1.00 55.07           C  
ATOM   3328  C   VAL A  39     121.515 126.889 335.955  1.00 55.07           C  
ATOM   3329  O   VAL A  39     122.091 127.312 336.961  1.00 55.07           O  
ATOM   3330  CB  VAL A  39     123.062 125.319 334.700  1.00 55.07           C  
ATOM   3331  CG1 VAL A  39     123.170 126.369 333.612  1.00 55.07           C  
ATOM   3332  CG2 VAL A  39     124.247 125.397 335.645  1.00 55.07           C  
ATOM   3333  N   SER A  40     120.664 127.645 335.261  1.00 56.73           N  
ATOM   3334  CA  SER A  40     120.328 128.991 335.707  1.00 56.73           C  
ATOM   3335  C   SER A  40     119.775 128.970 337.122  1.00 56.73           C  
ATOM   3336  O   SER A  40     120.331 129.591 338.031  1.00 56.73           O  
ATOM   3337  CB  SER A  40     119.317 129.622 334.753  1.00 56.73           C  
ATOM   3338  OG  SER A  40     118.595 130.651 335.403  1.00 56.73           O  
ATOM   3339  N   THR A  41     118.678 128.252 337.325  1.00 56.42           N  
ATOM   3340  CA  THR A  41     118.089 128.137 338.648  1.00 56.42           C  
ATOM   3341  C   THR A  41     118.829 127.151 339.537  1.00 56.42           C  
ATOM   3342  O   THR A  41     118.614 127.161 340.752  1.00 56.42           O  
ATOM   3343  CB  THR A  41     116.623 127.728 338.533  1.00 56.42           C  
ATOM   3344  CG2 THR A  41     115.788 128.896 338.042  1.00 56.42           C  
ATOM   3345  OG1 THR A  41     116.502 126.643 337.605  1.00 56.42           O  
ATOM   3346  N   ALA A  42     119.691 126.313 338.972  1.00 56.74           N  
ATOM   3347  CA  ALA A  42     120.532 125.424 339.758  1.00 56.74           C  
ATOM   3348  C   ALA A  42     121.815 126.098 340.204  1.00 56.74           C  
ATOM   3349  O   ALA A  42     122.638 125.464 340.870  1.00 56.74           O  
ATOM   3350  CB  ALA A  42     120.861 124.162 338.957  1.00 56.74           C  
ATOM   3351  N   ALA A  43     122.006 127.358 339.845  1.00 57.79           N  
ATOM   3352  CA  ALA A  43     123.158 128.143 340.253  1.00 57.79           C  
ATOM   3353  C   ALA A  43     122.803 129.257 341.221  1.00 57.79           C  
ATOM   3354  O   ALA A  43     123.536 129.489 342.183  1.00 57.79           O  
ATOM   3355  CB  ALA A  43     123.845 128.737 339.021  1.00 57.79           C  
ATOM   3356  N   GLY A  44     121.693 129.951 340.992  1.00 59.43           N  
ATOM   3357  CA  GLY A  44     121.295 131.034 341.865  1.00 59.43           C  
ATOM   3358  C   GLY A  44     120.821 132.255 341.108  1.00 59.43           C  
ATOM   3359  O   GLY A  44     120.518 133.290 341.709  1.00 59.43           O  
ATOM   3360  N   THR A  45     120.754 132.145 339.786  1.00 61.45           N  
ATOM   3361  CA  THR A  45     120.305 133.247 338.949  1.00 61.45           C  
ATOM   3362  C   THR A  45     118.826 133.534 339.167  1.00 61.45           C  
ATOM   3363  O   THR A  45     118.460 134.329 340.031  1.00 61.45           O  
ATOM   3364  CB  THR A  45     120.545 132.955 337.461  1.00 61.45           C  
ATOM   3365  CG2 THR A  45     120.404 134.227 336.640  1.00 61.45           C  
ATOM   3366  OG1 THR A  45     121.864 132.421 337.286  1.00 61.45           O  
TER   
ATOM   3367  N   ALA A   1     136.191 115.223 283.559  1.00 87.66           N  
ATOM   3368  CA  ALA A   1     136.095 114.389 284.749  1.00 87.66           C  
ATOM   3369  C   ALA A   1     136.830 115.029 285.916  1.00 87.66           C  
ATOM   3370  O   ALA A   1     137.356 114.338 286.784  1.00 87.66           O  
ATOM   3371  CB  ALA A   1     136.649 113.001 284.470  1.00 87.66           C  
ATOM   3372  N   THR A   2     136.855 116.363 285.933  1.00 88.31           N  
ATOM   3373  CA  THR A   2     137.629 117.078 286.939  1.00 88.31           C  
ATOM   3374  C   THR A   2     137.040 116.924 288.336  1.00 88.31           C  
ATOM   3375  O   THR A   2     137.784 116.911 289.323  1.00 88.31           O  
ATOM   3376  CB  THR A   2     137.730 118.559 286.565  1.00 88.31           C  
ATOM   3377  CG2 THR A   2     136.356 119.134 286.258  1.00 88.31           C  
ATOM   3378  OG1 THR A   2     138.323 119.290 287.643  1.00 88.31           O  
ATOM   3379  N   ALA A   3     135.717 116.798 288.441  1.00 84.69           N  
ATOM   3380  CA  ALA A   3     135.077 116.747 289.750  1.00 84.69           C  
ATOM   3381  C   ALA A   3     135.197 115.362 290.371  1.00 84.69           C  
ATOM   3382  O   ALA A   3     135.697 115.203 291.488  1.00 84.69           O  
ATOM   3383  CB  ALA A   3     133.611 117.163 289.633  1.00 84.69           C  
ATOM   3384  N   ILE A   4     134.746 114.334 289.648  1.00 82.59           N  
ATOM   3385  CA  ILE A   4     134.635 113.004 290.233  1.00 82.59           C  
ATOM   3386  C   ILE A   4     135.986 112.405 290.579  1.00 82.59           C  
ATOM   3387  O   ILE A   4     136.045 111.315 291.154  1.00 82.59           O  
ATOM   3388  CB  ILE A   4     133.846 112.060 289.305  1.00 82.59           C  
ATOM   3389  CG1 ILE A   4     133.181 112.843 288.177  1.00 82.59           C  
ATOM   3390  CG2 ILE A   4     132.803 111.299 290.098  1.00 82.59           C  
ATOM   3391  CD1 ILE A   4     133.835 112.637 286.847  1.00 82.59           C  
ATOM   3392  N   GLU A   5     137.084 113.085 290.247  1.00 83.62           N  
ATOM   3393  CA  GLU A   5     138.378 112.638 290.742  1.00 83.62           C  
ATOM   3394  C   GLU A   5     138.468 112.729 292.258  1.00 83.62           C  
ATOM   3395  O   GLU A   5     139.428 112.220 292.843  1.00 83.62           O  
ATOM   3396  CB  GLU A   5     139.503 113.450 290.104  1.00 83.62           C  
ATOM   3397  CG  GLU A   5     139.618 113.244 288.614  1.00 83.62           C  
ATOM   3398  CD  GLU A   5     139.802 111.788 288.246  1.00 83.62           C  
ATOM   3399  OE1 GLU A   5     140.546 111.080 288.959  1.00 83.62           O  
ATOM   3400  OE2 GLU A   5     139.198 111.348 287.247  1.00 83.62           O1-
ATOM   3401  N   TYR A   6     137.491 113.368 292.905  1.00 80.98           N  
ATOM   3402  CA  TYR A   6     137.450 113.393 294.358  1.00 80.98           C  
ATOM   3403  C   TYR A   6     137.302 111.999 294.941  1.00 80.98           C  
ATOM   3404  O   TYR A   6     137.555 111.807 296.131  1.00 80.98           O  
ATOM   3405  CB  TYR A   6     136.302 114.276 294.842  1.00 80.98           C  
ATOM   3406  CG  TYR A   6     134.969 113.573 294.867  1.00 80.98           C  
ATOM   3407  CD1 TYR A   6     134.236 113.403 293.705  1.00 80.98           C  
ATOM   3408  CD2 TYR A   6     134.437 113.092 296.053  1.00 80.98           C  
ATOM   3409  CE1 TYR A   6     133.018 112.763 293.721  1.00 80.98           C  
ATOM   3410  CE2 TYR A   6     133.221 112.452 296.079  1.00 80.98           C  
ATOM   3411  CZ  TYR A   6     132.516 112.289 294.912  1.00 80.98           C  
ATOM   3412  OH  TYR A   6     131.297 111.652 294.934  1.00 80.98           O  
ATOM   3413  N   GLY A   7     136.875 111.027 294.136  1.00 78.83           N  
ATOM   3414  CA  GLY A   7     136.828 109.659 294.614  1.00 78.83           C  
ATOM   3415  C   GLY A   7     138.158 109.190 295.158  1.00 78.83           C  
ATOM   3416  O   GLY A   7     138.208 108.315 296.025  1.00 78.83           O  
ATOM   3417  N   LEU A   8     139.255 109.760 294.657  1.00 79.90           N  
ATOM   3418  CA  LEU A   8     140.563 109.496 295.243  1.00 79.90           C  
ATOM   3419  C   LEU A   8     140.605 109.941 296.696  1.00 79.90           C  
ATOM   3420  O   LEU A   8     141.221 109.279 297.539  1.00 79.90           O  
ATOM   3421  CB  LEU A   8     141.654 110.197 294.437  1.00 79.90           C  
ATOM   3422  CG  LEU A   8     142.304 109.384 293.317  1.00 79.90           C  
ATOM   3423  CD1 LEU A   8     142.966 108.137 293.883  1.00 79.90           C  
ATOM   3424  CD2 LEU A   8     141.292 109.025 292.239  1.00 79.90           C  
ATOM   3425  N   ILE A   9     139.963 111.068 297.006  1.00 79.15           N  
ATOM   3426  CA  ILE A   9     139.888 111.525 298.388  1.00 79.15           C  
ATOM   3427  C   ILE A   9     139.099 110.530 299.225  1.00 79.15           C  
ATOM   3428  O   ILE A   9     139.600 109.988 300.216  1.00 79.15           O  
ATOM   3429  CB  ILE A   9     139.264 112.932 298.443  1.00 79.15           C  
ATOM   3430  CG1 ILE A   9     140.043 113.894 297.548  1.00 79.15           C  
ATOM   3431  CG2 ILE A   9     139.254 113.452 299.856  1.00 79.15           C  
ATOM   3432  CD1 ILE A   9     141.482 114.073 297.957  1.00 79.15           C  
ATOM   3433  N   VAL A  10     137.855 110.255 298.821  1.00 77.97           N  
ATOM   3434  CA  VAL A  10     136.999 109.317 299.530  1.00 77.97           C  
ATOM   3435  C   VAL A  10     137.600 107.922 299.606  1.00 77.97           C  
ATOM   3436  O   VAL A  10     137.232 107.139 300.489  1.00 77.97           O  
ATOM   3437  CB  VAL A  10     135.617 109.298 298.841  1.00 77.97           C  
ATOM   3438  CG1 VAL A  10     134.653 108.368 299.551  1.00 77.97           C  
ATOM   3439  CG2 VAL A  10     135.053 110.705 298.766  1.00 77.97           C  
ATOM   3440  N   ALA A  11     138.544 107.599 298.727  1.00 78.13           N  
ATOM   3441  CA  ALA A  11     139.240 106.324 298.781  1.00 78.13           C  
ATOM   3442  C   ALA A  11     140.563 106.426 299.523  1.00 78.13           C  
ATOM   3443  O   ALA A  11     141.293 105.435 299.608  1.00 78.13           O  
ATOM   3444  CB  ALA A  11     139.471 105.776 297.371  1.00 78.13           C  
ATOM   3445  N   LEU A  12     140.889 107.596 300.061  1.00 77.47           N  
ATOM   3446  CA  LEU A  12     142.131 107.772 300.799  1.00 77.47           C  
ATOM   3447  C   LEU A  12     142.003 108.605 302.066  1.00 77.47           C  
ATOM   3448  O   LEU A  12     143.028 108.858 302.708  1.00 77.47           O  
ATOM   3449  CB  LEU A  12     143.203 108.401 299.901  1.00 77.47           C  
ATOM   3450  CG  LEU A  12     144.048 107.461 299.043  1.00 77.47           C  
ATOM   3451  CD1 LEU A  12     144.754 108.244 297.954  1.00 77.47           C  
ATOM   3452  CD2 LEU A  12     145.052 106.709 299.898  1.00 77.47           C  
ATOM   3453  N   ILE A  13     140.806 109.056 302.438  1.00 77.69           N  
ATOM   3454  CA  ILE A  13     140.608 109.713 303.725  1.00 77.69           C  
ATOM   3455  C   ILE A  13     139.480 109.019 304.475  1.00 77.69           C  
ATOM   3456  O   ILE A  13     139.222 109.320 305.645  1.00 77.69           O  
ATOM   3457  CB  ILE A  13     140.296 111.211 303.574  1.00 77.69           C  
ATOM   3458  CG1 ILE A  13     138.814 111.403 303.252  1.00 77.69           C  
ATOM   3459  CG2 ILE A  13     141.179 111.846 302.517  1.00 77.69           C  
ATOM   3460  CD1 ILE A  13     138.381 112.839 303.213  1.00 77.69           C  
ATOM   3461  N   ALA A  14     138.797 108.095 303.812  1.00 74.24           N  
ATOM   3462  CA  ALA A  14     137.665 107.405 304.415  1.00 74.24           C  
ATOM   3463  C   ALA A  14     137.929 105.927 304.626  1.00 74.24           C  
ATOM   3464  O   ALA A  14     137.700 105.412 305.723  1.00 74.24           O  
ATOM   3465  CB  ALA A  14     136.410 107.597 303.551  1.00 74.24           C  
ATOM   3466  N   VAL A  15     138.386 105.216 303.595  1.00 73.78           N  
ATOM   3467  CA  VAL A  15     138.694 103.798 303.753  1.00 73.78           C  
ATOM   3468  C   VAL A  15     139.911 103.592 304.635  1.00 73.78           C  
ATOM   3469  O   VAL A  15     140.134 102.482 305.135  1.00 73.78           O  
ATOM   3470  CB  VAL A  15     138.868 103.171 302.357  1.00 73.78           C  
ATOM   3471  CG1 VAL A  15     139.136 101.674 302.441  1.00 73.78           C  
ATOM   3472  CG2 VAL A  15     137.645 103.449 301.503  1.00 73.78           C  
ATOM   3473  N   VAL A  16     140.683 104.647 304.879  1.00 73.98           N  
ATOM   3474  CA  VAL A  16     141.830 104.573 305.772  1.00 73.98           C  
ATOM   3475  C   VAL A  16     141.459 104.952 307.198  1.00 73.98           C  
ATOM   3476  O   VAL A  16     142.192 104.597 308.134  1.00 73.98           O  
ATOM   3477  CB  VAL A  16     142.966 105.484 305.268  1.00 73.98           C  
ATOM   3478  CG1 VAL A  16     143.519 104.962 303.959  1.00 73.98           C  
ATOM   3479  CG2 VAL A  16     142.468 106.904 305.119  1.00 73.98           C  
ATOM   3480  N   ILE A  17     140.349 105.657 307.391  1.00 71.33           N  
ATOM   3481  CA  ILE A  17     139.942 106.131 308.705  1.00 71.33           C  
ATOM   3482  C   ILE A  17     138.855 105.260 309.323  1.00 71.33           C  
ATOM   3483  O   ILE A  17     138.814 105.128 310.557  1.00 71.33           O  
ATOM   3484  CB  ILE A  17     139.485 107.601 308.607  1.00 71.33           C  
ATOM   3485  CG1 ILE A  17     140.699 108.499 308.386  1.00 71.33           C  
ATOM   3486  CG2 ILE A  17     138.727 108.045 309.841  1.00 71.33           C  
ATOM   3487  CD1 ILE A  17     141.731 108.375 309.476  1.00 71.33           C  
ATOM   3488  N   VAL A  18     137.995 104.650 308.509  1.00 68.59           N  
ATOM   3489  CA  VAL A  18     136.967 103.761 309.035  1.00 68.59           C  
ATOM   3490  C   VAL A  18     137.602 102.594 309.777  1.00 68.59           C  
ATOM   3491  O   VAL A  18     137.133 102.194 310.846  1.00 68.59           O  
ATOM   3492  CB  VAL A  18     136.055 103.277 307.895  1.00 68.59           C  
ATOM   3493  CG1 VAL A  18     135.168 102.136 308.364  1.00 68.59           C  
ATOM   3494  CG2 VAL A  18     135.215 104.424 307.371  1.00 68.59           C  
ATOM   3495  N   THR A  19     138.681 102.038 309.229  1.00 67.63           N  
ATOM   3496  CA  THR A  19     139.291 100.854 309.819  1.00 67.63           C  
ATOM   3497  C   THR A  19     139.879 101.111 311.196  1.00 67.63           C  
ATOM   3498  O   THR A  19     140.219 100.151 311.892  1.00 67.63           O  
ATOM   3499  CB  THR A  19     140.385 100.312 308.903  1.00 67.63           C  
ATOM   3500  CG2 THR A  19     141.442 101.372 308.655  1.00 67.63           C  
ATOM   3501  OG1 THR A  19     140.997  99.171 309.517  1.00 67.63           O  
ATOM   3502  N   ALA A  20     140.009 102.367 311.604  1.00 65.45           N  
ATOM   3503  CA  ALA A  20     140.505 102.698 312.929  1.00 65.45           C  
ATOM   3504  C   ALA A  20     139.435 103.315 313.812  1.00 65.45           C  
ATOM   3505  O   ALA A  20     139.480 103.166 315.034  1.00 65.45           O  
ATOM   3506  CB  ALA A  20     141.699 103.651 312.828  1.00 65.45           C  
ATOM   3507  N   VAL A  21     138.468 104.008 313.216  1.00 64.28           N  
ATOM   3508  CA  VAL A  21     137.346 104.497 314.006  1.00 64.28           C  
ATOM   3509  C   VAL A  21     136.485 103.326 314.448  1.00 64.28           C  
ATOM   3510  O   VAL A  21     135.840 103.374 315.501  1.00 64.28           O  
ATOM   3511  CB  VAL A  21     136.555 105.543 313.204  1.00 64.28           C  
ATOM   3512  CG1 VAL A  21     135.342 106.004 313.969  1.00 64.28           C  
ATOM   3513  CG2 VAL A  21     137.446 106.727 312.901  1.00 64.28           C  
ATOM   3514  N   THR A  22     136.493 102.241 313.675  1.00 63.15           N  
ATOM   3515  CA  THR A  22     135.893 100.998 314.135  1.00 63.15           C  
ATOM   3516  C   THR A  22     136.510 100.557 315.452  1.00 63.15           C  
ATOM   3517  O   THR A  22     135.803 100.178 316.392  1.00 63.15           O  
ATOM   3518  CB  THR A  22     136.073  99.915 313.073  1.00 63.15           C  
ATOM   3519  CG2 THR A  22     135.517  98.591 313.563  1.00 63.15           C  
ATOM   3520  OG1 THR A  22     135.395 100.302 311.875  1.00 63.15           O  
ATOM   3521  N   THR A  23     137.838 100.605 315.536  1.00 62.48           N  
ATOM   3522  CA  THR A  23     138.519 100.199 316.757  1.00 62.48           C  
ATOM   3523  C   THR A  23     138.237 101.179 317.884  1.00 62.48           C  
ATOM   3524  O   THR A  23     138.027 100.782 319.035  1.00 62.48           O  
ATOM   3525  CB  THR A  23     140.022 100.087 316.500  1.00 62.48           C  
ATOM   3526  CG2 THR A  23     140.722  99.461 317.696  1.00 62.48           C  
ATOM   3527  OG1 THR A  23     140.249  99.274 315.344  1.00 62.48           O  
ATOM   3528  N   LEU A  24     138.240 102.474 317.566  1.00 62.08           N  
ATOM   3529  CA  LEU A  24     137.932 103.485 318.572  1.00 62.08           C  
ATOM   3530  C   LEU A  24     136.571 103.232 319.193  1.00 62.08           C  
ATOM   3531  O   LEU A  24     136.409 103.284 320.416  1.00 62.08           O  
ATOM   3532  CB  LEU A  24     137.990 104.877 317.950  1.00 62.08           C  
ATOM   3533  CG  LEU A  24     137.526 106.011 318.864  1.00 62.08           C  
ATOM   3534  CD1 LEU A  24     138.367 106.054 320.127  1.00 62.08           C  
ATOM   3535  CD2 LEU A  24     137.579 107.343 318.136  1.00 62.08           C  
ATOM   3536  N   GLY A  25     135.576 102.955 318.360  1.00 60.52           N  
ATOM   3537  CA  GLY A  25     134.280 102.552 318.849  1.00 60.52           C  
ATOM   3538  C   GLY A  25     134.398 101.324 319.720  1.00 60.52           C  
ATOM   3539  O   GLY A  25     134.254 101.418 320.939  1.00 60.52           O  
ATOM   3540  N   THR A  26     134.758 100.187 319.122  1.00 61.26           N  
ATOM   3541  CA  THR A  26     134.729  98.925 319.848  1.00 61.26           C  
ATOM   3542  C   THR A  26     135.582  98.940 321.106  1.00 61.26           C  
ATOM   3543  O   THR A  26     135.498  97.997 321.897  1.00 61.26           O  
ATOM   3544  CB  THR A  26     135.168  97.773 318.946  1.00 61.26           C  
ATOM   3545  CG2 THR A  26     136.648  97.861 318.650  1.00 61.26           C  
ATOM   3546  OG1 THR A  26     134.910  96.531 319.607  1.00 61.26           O  
ATOM   3547  N   ASN A  27     136.393  99.975 321.313  1.00 61.47           N  
ATOM   3548  CA  ASN A  27     137.115 100.124 322.568  1.00 61.47           C  
ATOM   3549  C   ASN A  27     136.440 101.074 323.544  1.00 61.47           C  
ATOM   3550  O   ASN A  27     136.444 100.805 324.747  1.00 61.47           O  
ATOM   3551  CB  ASN A  27     138.546 100.599 322.300  1.00 61.47           C  
ATOM   3552  CG  ASN A  27     139.398  99.528 321.659  1.00 61.47           C  
ATOM   3553  ND2 ASN A  27     140.558  99.918 321.147  1.00 61.47           N  
ATOM   3554  OD1 ASN A  27     139.018  98.358 321.625  1.00 61.47           O  
ATOM   3555  N   LEU A  28     135.851 102.172 323.068  1.00 60.22           N  
ATOM   3556  CA  LEU A  28     135.078 103.018 323.972  1.00 60.22           C  
ATOM   3557  C   LEU A  28     133.839 102.297 324.480  1.00 60.22           C  
ATOM   3558  O   LEU A  28     133.420 102.511 325.625  1.00 60.22           O  
ATOM   3559  CB  LEU A  28     134.685 104.318 323.281  1.00 60.22           C  
ATOM   3560  CG  LEU A  28     135.679 105.474 323.364  1.00 60.22           C  
ATOM   3561  CD1 LEU A  28     135.159 106.670 322.589  1.00 60.22           C  
ATOM   3562  CD2 LEU A  28     135.939 105.842 324.810  1.00 60.22           C  
ATOM   3563  N   ARG A  29     133.240 101.453 323.638  1.00 61.71           N  
ATOM   3564  CA  ARG A  29     132.146 100.599 324.080  1.00 61.71           C  
ATOM   3565  C   ARG A  29     132.522  99.867 325.356  1.00 61.71           C  
ATOM   3566  O   ARG A  29     131.893 100.055 326.398  1.00 61.71           O  
ATOM   3567  CB  ARG A  29     131.760  99.592 322.996  1.00 61.71           C  
ATOM   3568  CG  ARG A  29     131.258 100.180 321.693  1.00 61.71           C  
ATOM   3569  CD  ARG A  29     131.383  99.147 320.585  1.00 61.71           C  
ATOM   3570  NE  ARG A  29     130.452  99.366 319.485  1.00 61.71           N  
ATOM   3571  CZ  ARG A  29     130.756  99.168 318.205  1.00 61.71           C  
ATOM   3572  NH1 ARG A  29     131.969  98.758 317.866  1.00 61.71           N1+
ATOM   3573  NH2 ARG A  29     129.848  99.390 317.263  1.00 61.71           N  
ATOM   3574  N   THR A  30     133.566  99.038 325.295  1.00 59.30           N  
ATOM   3575  CA  THR A  30     133.951  98.247 326.455  1.00 59.30           C  
ATOM   3576  C   THR A  30     134.505  99.093 327.586  1.00 59.30           C  
ATOM   3577  O   THR A  30     134.330  98.716 328.749  1.00 59.30           O  
ATOM   3578  CB  THR A  30     134.966  97.171 326.066  1.00 59.30           C  
ATOM   3579  CG2 THR A  30     136.198  97.783 325.435  1.00 59.30           C  
ATOM   3580  OG1 THR A  30     135.348  96.434 327.234  1.00 59.30           O  
ATOM   3581  N   ALA A  31     135.127 100.233 327.293  1.00 59.08           N  
ATOM   3582  CA  ALA A  31     135.570 101.125 328.356  1.00 59.08           C  
ATOM   3583  C   ALA A  31     134.393 101.590 329.198  1.00 59.08           C  
ATOM   3584  O   ALA A  31     134.335 101.338 330.410  1.00 59.08           O  
ATOM   3585  CB  ALA A  31     136.303 102.327 327.759  1.00 59.08           C  
ATOM   3586  N   PHE A  32     133.440 102.269 328.564  1.00 60.35           N  
ATOM   3587  CA  PHE A  32     132.289 102.762 329.305  1.00 60.35           C  
ATOM   3588  C   PHE A  32     131.441 101.616 329.837  1.00 60.35           C  
ATOM   3589  O   PHE A  32     130.764 101.772 330.855  1.00 60.35           O  
ATOM   3590  CB  PHE A  32     131.454 103.688 328.427  1.00 60.35           C  
ATOM   3591  CG  PHE A  32     132.032 105.063 328.275  1.00 60.35           C  
ATOM   3592  CD1 PHE A  32     131.286 106.078 327.705  1.00 60.35           C  
ATOM   3593  CD2 PHE A  32     133.320 105.343 328.694  1.00 60.35           C  
ATOM   3594  CE1 PHE A  32     131.812 107.346 327.562  1.00 60.35           C  
ATOM   3595  CE2 PHE A  32     133.851 106.606 328.551  1.00 60.35           C  
ATOM   3596  CZ  PHE A  32     133.098 107.608 327.985  1.00 60.35           C  
ATOM   3597  N   THR A  33     131.487 100.455 329.187  1.00 59.67           N  
ATOM   3598  CA  THR A  33     130.724  99.313 329.664  1.00 59.67           C  
ATOM   3599  C   THR A  33     131.262  98.821 330.994  1.00 59.67           C  
ATOM   3600  O   THR A  33     130.504  98.619 331.948  1.00 59.67           O  
ATOM   3601  CB  THR A  33     130.753  98.191 328.630  1.00 59.67           C  
ATOM   3602  CG2 THR A  33     129.765  97.100 329.002  1.00 59.67           C  
ATOM   3603  OG1 THR A  33     130.413  98.720 327.344  1.00 59.67           O  
ATOM   3604  N   LYS A  34     132.573  98.599 331.070  1.00 59.18           N  
ATOM   3605  CA  LYS A  34     133.176  98.234 332.343  1.00 59.18           C  
ATOM   3606  C   LYS A  34     132.921  99.308 333.386  1.00 59.18           C  
ATOM   3607  O   LYS A  34     132.595  98.995 334.534  1.00 59.18           O  
ATOM   3608  CB  LYS A  34     134.676  97.999 332.169  1.00 59.18           C  
ATOM   3609  CG  LYS A  34     135.024  96.872 331.219  1.00 59.18           C  
ATOM   3610  CD  LYS A  34     136.513  96.587 331.237  1.00 59.18           C  
ATOM   3611  CE  LYS A  34     137.320  97.874 331.239  1.00 59.18           C  
ATOM   3612  NZ  LYS A  34     137.109  98.666 329.998  1.00 59.18           N1+
ATOM   3613  N   ALA A  35     133.045 100.580 333.002  1.00 57.58           N  
ATOM   3614  CA  ALA A  35     132.852 101.658 333.967  1.00 57.58           C  
ATOM   3615  C   ALA A  35     131.448 101.633 334.551  1.00 57.58           C  
ATOM   3616  O   ALA A  35     131.261 101.707 335.772  1.00 57.58           O  
ATOM   3617  CB  ALA A  35     133.141 103.006 333.307  1.00 57.58           C  
ATOM   3618  N   GLY A  36     130.438 101.519 333.690  1.00 57.95           N  
ATOM   3619  CA  GLY A  36     129.070 101.519 334.169  1.00 57.95           C  
ATOM   3620  C   GLY A  36     128.724 100.272 334.955  1.00 57.95           C  
ATOM   3621  O   GLY A  36     128.092 100.350 336.009  1.00 57.95           O  
ATOM   3622  N   ALA A  37     129.109  99.103 334.448  1.00 58.32           N  
ATOM   3623  CA  ALA A  37     128.849  97.871 335.177  1.00 58.32           C  
ATOM   3624  C   ALA A  37     129.563  97.850 336.515  1.00 58.32           C  
ATOM   3625  O   ALA A  37     129.106  97.168 337.439  1.00 58.32           O  
ATOM   3626  CB  ALA A  37     129.266  96.663 334.340  1.00 58.32           C  
ATOM   3627  N   ALA A  38     130.670  98.577 336.641  1.00 58.37           N  
ATOM   3628  CA  ALA A  38     131.346  98.660 337.922  1.00 58.37           C  
ATOM   3629  C   ALA A  38     130.618  99.603 338.859  1.00 58.37           C  
ATOM   3630  O   ALA A  38     130.380  99.259 340.019  1.00 58.37           O  
ATOM   3631  CB  ALA A  38     132.794  99.109 337.725  1.00 58.37           C  
ATOM   3632  N   VAL A  39     130.245 100.788 338.370  1.00 58.02           N  
ATOM   3633  CA  VAL A  39     129.576 101.751 339.238  1.00 58.02           C  
ATOM   3634  C   VAL A  39     128.203 101.243 339.642  1.00 58.02           C  
ATOM   3635  O   VAL A  39     127.654 101.661 340.667  1.00 58.02           O  
ATOM   3636  CB  VAL A  39     129.501 103.133 338.557  1.00 58.02           C  
ATOM   3637  CG1 VAL A  39     128.479 103.131 337.439  1.00 58.02           C  
ATOM   3638  CG2 VAL A  39     129.185 104.213 339.577  1.00 58.02           C  
ATOM   3639  N   SER A  40     127.631 100.325 338.864  1.00 59.49           N  
ATOM   3640  CA  SER A  40     126.356  99.721 339.232  1.00 59.49           C  
ATOM   3641  C   SER A  40     126.438  99.082 340.608  1.00 59.49           C  
ATOM   3642  O   SER A  40     125.701  99.449 341.527  1.00 59.49           O  
ATOM   3643  CB  SER A  40     125.945  98.686 338.188  1.00 59.49           C  
ATOM   3644  OG  SER A  40     125.046  97.749 338.746  1.00 59.49           O  
ATOM   3645  N   THR A  41     127.335  98.118 340.764  1.00 59.81           N  
ATOM   3646  CA  THR A  41     127.518  97.463 342.050  1.00 59.81           C  
ATOM   3647  C   THR A  41     128.329  98.300 343.024  1.00 59.81           C  
ATOM   3648  O   THR A  41     128.325  97.999 344.222  1.00 59.81           O  
ATOM   3649  CB  THR A  41     128.189  96.105 341.854  1.00 59.81           C  
ATOM   3650  CG2 THR A  41     127.205  95.116 341.263  1.00 59.81           C  
ATOM   3651  OG1 THR A  41     129.302  96.247 340.963  1.00 59.81           O  
ATOM   3652  N   ALA A  42     129.015  99.337 342.554  1.00 59.77           N  
ATOM   3653  CA  ALA A  42     129.714 100.263 343.427  1.00 59.77           C  
ATOM   3654  C   ALA A  42     128.807 101.370 343.932  1.00 59.77           C  
ATOM   3655  O   ALA A  42     129.263 102.243 344.677  1.00 59.77           O  
ATOM   3656  CB  ALA A  42     130.918 100.869 342.703  1.00 59.77           C  
ATOM   3657  N   ALA A  43     127.545 101.358 343.536  1.00 60.70           N  
ATOM   3658  CA  ALA A  43     126.552 102.319 343.988  1.00 60.70           C  
ATOM   3659  C   ALA A  43     125.495 101.701 344.882  1.00 60.70           C  
ATOM   3660  O   ALA A  43     125.108 102.311 345.881  1.00 60.70           O  
ATOM   3661  CB  ALA A  43     125.880 102.977 342.781  1.00 60.70           C  
ATOM   3662  N   GLY A  44     125.019 100.506 344.554  1.00 60.88           N  
ATOM   3663  CA  GLY A  44     124.001  99.859 345.353  1.00 60.88           C  
ATOM   3664  C   GLY A  44     122.909  99.232 344.518  1.00 60.88           C  
ATOM   3665  O   GLY A  44     121.929  98.707 345.054  1.00 60.88           O  
ATOM   3666  N   THR A  45     123.065  99.282 343.201  1.00 62.12           N  
ATOM   3667  CA  THR A  45     122.086  98.706 342.291  1.00 62.12           C  
ATOM   3668  C   THR A  45     122.065  97.188 342.398  1.00 62.12           C  
ATOM   3669  O   THR A  45     121.325  96.623 343.203  1.00 62.12           O  
ATOM   3670  CB  THR A  45     122.371  99.102 340.836  1.00 62.12           C  
ATOM   3671  CG2 THR A  45     121.169  98.796 339.956  1.00 62.12           C  
ATOM   3672  OG1 THR A  45     122.664 100.502 340.770  1.00 62.12           O  
TER   
ATOM   3673  N   ALA A   1     137.991 121.366 288.789  1.00 85.08           N  
ATOM   3674  CA  ALA A   1     138.786 121.368 290.009  1.00 85.08           C  
ATOM   3675  C   ALA A   1     137.980 121.907 291.177  1.00 85.08           C  
ATOM   3676  O   ALA A   1     138.529 122.507 292.097  1.00 85.08           O  
ATOM   3677  CB  ALA A   1     140.053 122.185 289.815  1.00 85.08           C  
ATOM   3678  N   THR A   2     136.666 121.680 291.137  1.00 85.28           N  
ATOM   3679  CA  THR A   2     135.781 122.253 292.147  1.00 85.28           C  
ATOM   3680  C   THR A   2     135.998 121.629 293.519  1.00 85.28           C  
ATOM   3681  O   THR A   2     135.835 122.311 294.539  1.00 85.28           O  
ATOM   3682  CB  THR A   2     134.323 122.094 291.713  1.00 85.28           C  
ATOM   3683  CG2 THR A   2     134.029 120.654 291.319  1.00 85.28           C  
ATOM   3684  OG1 THR A   2     133.455 122.481 292.784  1.00 85.28           O  
ATOM   3685  N   ALA A   3     136.367 120.350 293.571  1.00 82.01           N  
ATOM   3686  CA  ALA A   3     136.494 119.665 294.851  1.00 82.01           C  
ATOM   3687  C   ALA A   3     137.810 120.009 295.535  1.00 82.01           C  
ATOM   3688  O   ALA A   3     137.830 120.471 296.681  1.00 82.01           O  
ATOM   3689  CB  ALA A   3     136.365 118.154 294.649  1.00 82.01           C  
ATOM   3690  N   ILE A   4     138.928 119.798 294.839  1.00 80.49           N  
ATOM   3691  CA  ILE A   4     140.234 119.906 295.476  1.00 80.49           C  
ATOM   3692  C   ILE A   4     140.554 121.327 295.908  1.00 80.49           C  
ATOM   3693  O   ILE A   4     141.594 121.557 296.533  1.00 80.49           O  
ATOM   3694  CB  ILE A   4     141.342 119.359 294.557  1.00 80.49           C  
ATOM   3695  CG1 ILE A   4     140.740 118.618 293.366  1.00 80.49           C  
ATOM   3696  CG2 ILE A   4     142.258 118.436 295.334  1.00 80.49           C  
ATOM   3697  CD1 ILE A   4     140.861 119.369 292.077  1.00 80.49           C  
ATOM   3698  N   GLU A   5     139.692 122.292 295.597  1.00 80.13           N  
ATOM   3699  CA  GLU A   5     139.867 123.620 296.169  1.00 80.13           C  
ATOM   3700  C   GLU A   5     139.708 123.611 297.682  1.00 80.13           C  
ATOM   3701  O   GLU A   5     140.006 124.618 298.331  1.00 80.13           O  
ATOM   3702  CB  GLU A   5     138.879 124.604 295.547  1.00 80.13           C  
ATOM   3703  CG  GLU A   5     139.110 124.835 294.076  1.00 80.13           C  
ATOM   3704  CD  GLU A   5     140.517 125.307 293.779  1.00 80.13           C  
ATOM   3705  OE1 GLU A   5     141.046 126.131 294.553  1.00 80.13           O  
ATOM   3706  OE2 GLU A   5     141.099 124.849 292.774  1.00 80.13           O1-
ATOM   3707  N   TYR A   6     139.245 122.498 298.255  1.00 76.76           N  
ATOM   3708  CA  TYR A   6     139.179 122.378 299.704  1.00 76.76           C  
ATOM   3709  C   TYR A   6     140.554 122.462 300.339  1.00 76.76           C  
ATOM   3710  O   TYR A   6     140.654 122.686 301.547  1.00 76.76           O  
ATOM   3711  CB  TYR A   6     138.512 121.061 300.096  1.00 76.76           C  
ATOM   3712  CG  TYR A   6     139.453 119.885 300.091  1.00 76.76           C  
ATOM   3713  CD1 TYR A   6     139.800 119.258 298.906  1.00 76.76           C  
ATOM   3714  CD2 TYR A   6     139.986 119.391 301.271  1.00 76.76           C  
ATOM   3715  CE1 TYR A   6     140.658 118.184 298.895  1.00 76.76           C  
ATOM   3716  CE2 TYR A   6     140.845 118.318 301.271  1.00 76.76           C  
ATOM   3717  CZ  TYR A   6     141.176 117.716 300.081  1.00 76.76           C  
ATOM   3718  OH  TYR A   6     142.031 116.639 300.076  1.00 76.76           O  
ATOM   3719  N   GLY A   7     141.616 122.269 299.558  1.00 73.74           N  
ATOM   3720  CA  GLY A   7     142.951 122.455 300.095  1.00 73.74           C  
ATOM   3721  C   GLY A   7     143.141 123.820 300.716  1.00 73.74           C  
ATOM   3722  O   GLY A   7     143.960 123.985 301.621  1.00 73.74           O  
ATOM   3723  N   LEU A   8     142.389 124.814 300.240  1.00 74.63           N  
ATOM   3724  CA  LEU A   8     142.384 126.116 300.896  1.00 74.63           C  
ATOM   3725  C   LEU A   8     141.888 125.999 302.329  1.00 74.63           C  
ATOM   3726  O   LEU A   8     142.392 126.683 303.226  1.00 74.63           O  
ATOM   3727  CB  LEU A   8     141.516 127.098 300.110  1.00 74.63           C  
ATOM   3728  CG  LEU A   8     142.229 127.944 299.057  1.00 74.63           C  
ATOM   3729  CD1 LEU A   8     143.308 128.798 299.705  1.00 74.63           C  
ATOM   3730  CD2 LEU A   8     142.809 127.076 297.952  1.00 74.63           C  
ATOM   3731  N   ILE A   9     140.893 125.141 302.561  1.00 72.87           N  
ATOM   3732  CA  ILE A   9     140.412 124.907 303.917  1.00 72.87           C  
ATOM   3733  C   ILE A   9     141.509 124.276 304.758  1.00 72.87           C  
ATOM   3734  O   ILE A   9     141.912 124.818 305.794  1.00 72.87           O  
ATOM   3735  CB  ILE A   9     139.146 124.030 303.882  1.00 72.87           C  
ATOM   3736  CG1 ILE A   9     138.086 124.661 302.982  1.00 72.87           C  
ATOM   3737  CG2 ILE A   9     138.589 123.848 305.269  1.00 72.87           C  
ATOM   3738  CD1 ILE A   9     137.625 126.016 303.447  1.00 72.87           C  
ATOM   3739  N   VAL A  10     142.026 123.131 304.311  1.00 71.63           N  
ATOM   3740  CA  VAL A  10     143.086 122.429 305.021  1.00 71.63           C  
ATOM   3741  C   VAL A  10     144.337 123.276 305.184  1.00 71.63           C  
ATOM   3742  O   VAL A  10     145.147 123.017 306.084  1.00 71.63           O  
ATOM   3743  CB  VAL A  10     143.391 121.113 304.273  1.00 71.63           C  
ATOM   3744  CG1 VAL A  10     144.461 120.303 304.978  1.00 71.63           C  
ATOM   3745  CG2 VAL A  10     142.118 120.300 304.111  1.00 71.63           C  
ATOM   3746  N   ALA A  11     144.507 124.310 304.365  1.00 70.44           N  
ATOM   3747  CA  ALA A  11     145.625 125.228 304.506  1.00 70.44           C  
ATOM   3748  C   ALA A  11     145.249 126.467 305.301  1.00 70.44           C  
ATOM   3749  O   ALA A  11     146.080 127.365 305.462  1.00 70.44           O  
ATOM   3750  CB  ALA A  11     146.167 125.631 303.133  1.00 70.44           C  
ATOM   3751  N   LEU A  12     144.019 126.540 305.802  1.00 68.59           N  
ATOM   3752  CA  LEU A  12     143.588 127.686 306.587  1.00 68.59           C  
ATOM   3753  C   LEU A  12     142.751 127.338 307.810  1.00 68.59           C  
ATOM   3754  O   LEU A  12     142.285 128.262 308.485  1.00 68.59           O  
ATOM   3755  CB  LEU A  12     142.796 128.666 305.711  1.00 68.59           C  
ATOM   3756  CG  LEU A  12     143.588 129.717 304.935  1.00 68.59           C  
ATOM   3757  CD1 LEU A  12     142.724 130.320 303.845  1.00 68.59           C  
ATOM   3758  CD2 LEU A  12     144.107 130.799 305.866  1.00 68.59           C  
ATOM   3759  N   ILE A  13     142.522 126.060 308.107  1.00 69.53           N  
ATOM   3760  CA  ILE A  13     141.870 125.675 309.354  1.00 69.53           C  
ATOM   3761  C   ILE A  13     142.739 124.659 310.083  1.00 69.53           C  
ATOM   3762  O   ILE A  13     142.452 124.289 311.225  1.00 69.53           O  
ATOM   3763  CB  ILE A  13     140.463 125.095 309.124  1.00 69.53           C  
ATOM   3764  CG1 ILE A  13     140.567 123.623 308.728  1.00 69.53           C  
ATOM   3765  CG2 ILE A  13     139.710 125.899 308.080  1.00 69.53           C  
ATOM   3766  CD1 ILE A  13     139.241 122.932 308.607  1.00 69.53           C  
ATOM   3767  N   ALA A  14     143.799 124.198 309.428  1.00 65.49           N  
ATOM   3768  CA  ALA A  14     144.667 123.185 310.010  1.00 65.49           C  
ATOM   3769  C   ALA A  14     146.063 123.710 310.297  1.00 65.49           C  
ATOM   3770  O   ALA A  14     146.572 123.523 311.406  1.00 65.49           O  
ATOM   3771  CB  ALA A  14     144.748 121.961 309.084  1.00 65.49           C  
ATOM   3772  N   VAL A  15     146.708 124.346 309.320  1.00 63.39           N  
ATOM   3773  CA  VAL A  15     148.036 124.904 309.553  1.00 63.39           C  
ATOM   3774  C   VAL A  15     147.978 126.090 310.497  1.00 63.39           C  
ATOM   3775  O   VAL A  15     149.008 126.490 311.054  1.00 63.39           O  
ATOM   3776  CB  VAL A  15     148.666 125.266 308.195  1.00 63.39           C  
ATOM   3777  CG1 VAL A  15     150.081 125.805 308.357  1.00 63.39           C  
ATOM   3778  CG2 VAL A  15     148.655 124.059 307.276  1.00 63.39           C  
ATOM   3779  N   VAL A  16     146.788 126.638 310.730  1.00 63.72           N  
ATOM   3780  CA  VAL A  16     146.612 127.731 311.675  1.00 63.72           C  
ATOM   3781  C   VAL A  16     146.261 127.219 313.065  1.00 63.72           C  
ATOM   3782  O   VAL A  16     146.439 127.955 314.049  1.00 63.72           O  
ATOM   3783  CB  VAL A  16     145.520 128.701 311.185  1.00 63.72           C  
ATOM   3784  CG1 VAL A  16     145.974 129.408 309.926  1.00 63.72           C  
ATOM   3785  CG2 VAL A  16     144.226 127.953 310.952  1.00 63.72           C  
ATOM   3786  N   ILE A  17     145.773 125.987 313.178  1.00 62.37           N  
ATOM   3787  CA  ILE A  17     145.340 125.431 314.450  1.00 62.37           C  
ATOM   3788  C   ILE A  17     146.380 124.496 315.056  1.00 62.37           C  
ATOM   3789  O   ILE A  17     146.475 124.416 316.290  1.00 62.37           O  
ATOM   3790  CB  ILE A  17     143.987 124.712 314.269  1.00 62.37           C  
ATOM   3791  CG1 ILE A  17     142.884 125.747 314.061  1.00 62.37           C  
ATOM   3792  CG2 ILE A  17     143.654 123.822 315.447  1.00 62.37           C  
ATOM   3793  CD1 ILE A  17     142.773 126.724 315.204  1.00 62.37           C  
ATOM   3794  N   VAL A  18     147.169 123.808 314.232  1.00 60.78           N  
ATOM   3795  CA  VAL A  18     148.218 122.940 314.749  1.00 60.78           C  
ATOM   3796  C   VAL A  18     149.217 123.743 315.569  1.00 60.78           C  
ATOM   3797  O   VAL A  18     149.662 123.302 316.633  1.00 60.78           O  
ATOM   3798  CB  VAL A  18     148.904 122.195 313.590  1.00 60.78           C  
ATOM   3799  CG1 VAL A  18     150.176 121.515 314.068  1.00 60.78           C  
ATOM   3800  CG2 VAL A  18     147.956 121.183 312.979  1.00 60.78           C  
ATOM   3801  N   THR A  19     149.578 124.934 315.095  1.00 60.20           N  
ATOM   3802  CA  THR A  19     150.604 125.724 315.763  1.00 60.20           C  
ATOM   3803  C   THR A  19     150.193 126.181 317.151  1.00 60.20           C  
ATOM   3804  O   THR A  19     151.047 126.657 317.903  1.00 60.20           O  
ATOM   3805  CB  THR A  19     150.961 126.947 314.922  1.00 60.20           C  
ATOM   3806  CG2 THR A  19     149.728 127.797 314.674  1.00 60.20           C  
ATOM   3807  OG1 THR A  19     151.943 127.728 315.612  1.00 60.20           O  
ATOM   3808  N   ALA A  20     148.922 126.050 317.509  1.00 58.53           N  
ATOM   3809  CA  ALA A  20     148.456 126.406 318.841  1.00 58.53           C  
ATOM   3810  C   ALA A  20     148.024 125.196 319.646  1.00 58.53           C  
ATOM   3811  O   ALA A  20     148.121 125.200 320.876  1.00 58.53           O  
ATOM   3812  CB  ALA A  20     147.300 127.403 318.752  1.00 58.53           C  
ATOM   3813  N   VAL A  21     147.547 124.147 318.978  1.00 58.22           N  
ATOM   3814  CA  VAL A  21     147.253 122.914 319.695  1.00 58.22           C  
ATOM   3815  C   VAL A  21     148.550 122.265 320.149  1.00 58.22           C  
ATOM   3816  O   VAL A  21     148.588 121.567 321.168  1.00 58.22           O  
ATOM   3817  CB  VAL A  21     146.403 121.982 318.812  1.00 58.22           C  
ATOM   3818  CG1 VAL A  21     146.155 120.667 319.501  1.00 58.22           C  
ATOM   3819  CG2 VAL A  21     145.085 122.650 318.500  1.00 58.22           C  
ATOM   3820  N   THR A  22     149.640 122.516 319.425  1.00 57.92           N  
ATOM   3821  CA  THR A  22     150.958 122.136 319.910  1.00 57.92           C  
ATOM   3822  C   THR A  22     151.229 122.756 321.272  1.00 57.92           C  
ATOM   3823  O   THR A  22     151.702 122.084 322.194  1.00 57.92           O  
ATOM   3824  CB  THR A  22     152.023 122.573 318.907  1.00 57.92           C  
ATOM   3825  CG2 THR A  22     153.412 122.250 319.428  1.00 57.92           C  
ATOM   3826  OG1 THR A  22     151.813 121.899 317.661  1.00 57.92           O  
ATOM   3827  N   THR A  23     150.927 124.045 321.413  1.00 57.57           N  
ATOM   3828  CA  THR A  23     151.155 124.727 322.681  1.00 57.57           C  
ATOM   3829  C   THR A  23     150.207 124.206 323.751  1.00 57.57           C  
ATOM   3830  O   THR A  23     150.597 124.014 324.908  1.00 57.57           O  
ATOM   3831  CB  THR A  23     150.988 126.234 322.497  1.00 57.57           C  
ATOM   3832  CG2 THR A  23     151.430 126.975 323.749  1.00 57.57           C  
ATOM   3833  OG1 THR A  23     151.784 126.668 321.388  1.00 57.57           O  
ATOM   3834  N   LEU A  24     148.948 123.982 323.379  1.00 56.52           N  
ATOM   3835  CA  LEU A  24     147.978 123.440 324.322  1.00 56.52           C  
ATOM   3836  C   LEU A  24     148.464 122.116 324.892  1.00 56.52           C  
ATOM   3837  O   LEU A  24     148.402 121.886 326.104  1.00 56.52           O  
ATOM   3838  CB  LEU A  24     146.623 123.266 323.644  1.00 56.52           C  
ATOM   3839  CG  LEU A  24     145.567 122.551 324.486  1.00 56.52           C  
ATOM   3840  CD1 LEU A  24     145.322 123.303 325.782  1.00 56.52           C  
ATOM   3841  CD2 LEU A  24     144.275 122.394 323.703  1.00 56.52           C  
ATOM   3842  N   GLY A  25     148.952 121.238 324.027  1.00 56.23           N  
ATOM   3843  CA  GLY A  25     149.576 120.016 324.476  1.00 56.23           C  
ATOM   3844  C   GLY A  25     150.729 120.316 325.402  1.00 56.23           C  
ATOM   3845  O   GLY A  25     150.623 120.094 326.609  1.00 56.23           O  
ATOM   3846  N   THR A  26     151.798 120.914 324.873  1.00 57.11           N  
ATOM   3847  CA  THR A  26     153.018 121.085 325.650  1.00 57.11           C  
ATOM   3848  C   THR A  26     152.797 121.853 326.943  1.00 57.11           C  
ATOM   3849  O   THR A  26     153.712 121.906 327.770  1.00 57.11           O  
ATOM   3850  CB  THR A  26     154.095 121.779 324.819  1.00 57.11           C  
ATOM   3851  CG2 THR A  26     153.739 123.228 324.587  1.00 57.11           C  
ATOM   3852  OG1 THR A  26     155.339 121.724 325.523  1.00 57.11           O  
ATOM   3853  N   ASN A  27     151.621 122.443 327.143  1.00 57.28           N  
ATOM   3854  CA  ASN A  27     151.295 123.057 328.419  1.00 57.28           C  
ATOM   3855  C   ASN A  27     150.457 122.166 329.321  1.00 57.28           C  
ATOM   3856  O   ASN A  27     150.678 122.158 330.535  1.00 57.28           O  
ATOM   3857  CB  ASN A  27     150.567 124.386 328.196  1.00 57.28           C  
ATOM   3858  CG  ASN A  27     151.481 125.457 327.642  1.00 57.28           C  
ATOM   3859  ND2 ASN A  27     150.894 126.549 327.168  1.00 57.28           N  
ATOM   3860  OD1 ASN A  27     152.701 125.305 327.641  1.00 57.28           O  
ATOM   3861  N   LEU A  28     149.506 121.407 328.773  1.00 55.57           N  
ATOM   3862  CA  LEU A  28     148.794 120.443 329.604  1.00 55.57           C  
ATOM   3863  C   LEU A  28     149.717 119.336 330.085  1.00 55.57           C  
ATOM   3864  O   LEU A  28     149.548 118.825 331.201  1.00 55.57           O  
ATOM   3865  CB  LEU A  28     147.615 119.851 328.840  1.00 55.57           C  
ATOM   3866  CG  LEU A  28     146.290 120.604 328.917  1.00 55.57           C  
ATOM   3867  CD1 LEU A  28     145.241 119.910 328.068  1.00 55.57           C  
ATOM   3868  CD2 LEU A  28     145.829 120.715 330.356  1.00 55.57           C  
ATOM   3869  N   ARG A  29     150.688 118.952 329.256  1.00 57.53           N  
ATOM   3870  CA  ARG A  29     151.717 118.015 329.685  1.00 57.53           C  
ATOM   3871  C   ARG A  29     152.321 118.454 331.008  1.00 57.53           C  
ATOM   3872  O   ARG A  29     152.220 117.747 332.010  1.00 57.53           O  
ATOM   3873  CB  ARG A  29     152.817 117.882 328.630  1.00 57.53           C  
ATOM   3874  CG  ARG A  29     152.378 117.348 327.281  1.00 57.53           C  
ATOM   3875  CD  ARG A  29     153.406 117.723 326.226  1.00 57.53           C  
ATOM   3876  NE  ARG A  29     153.406 116.827 325.074  1.00 57.53           N  
ATOM   3877  CZ  ARG A  29     153.585 117.228 323.821  1.00 57.53           C  
ATOM   3878  NH1 ARG A  29     153.771 118.513 323.555  1.00 57.53           N1+
ATOM   3879  NH2 ARG A  29     153.574 116.345 322.831  1.00 57.53           N  
ATOM   3880  N   THR A  30     152.938 119.635 331.029  1.00 56.08           N  
ATOM   3881  CA  THR A  30     153.603 120.102 332.239  1.00 56.08           C  
ATOM   3882  C   THR A  30     152.630 120.428 333.357  1.00 56.08           C  
ATOM   3883  O   THR A  30     152.991 120.265 334.525  1.00 56.08           O  
ATOM   3884  CB  THR A  30     154.480 121.320 331.943  1.00 56.08           C  
ATOM   3885  CG2 THR A  30     153.669 122.446 331.342  1.00 56.08           C  
ATOM   3886  OG1 THR A  30     155.090 121.770 333.157  1.00 56.08           O  
ATOM   3887  N   ALA A  31     151.403 120.840 333.042  1.00 55.47           N  
ATOM   3888  CA  ALA A  31     150.407 121.052 334.083  1.00 55.47           C  
ATOM   3889  C   ALA A  31     150.145 119.765 334.852  1.00 55.47           C  
ATOM   3890  O   ALA A  31     150.361 119.692 336.070  1.00 55.47           O  
ATOM   3891  CB  ALA A  31     149.110 121.575 333.468  1.00 55.47           C  
ATOM   3892  N   PHE A  32     149.682 118.736 334.146  1.00 55.44           N  
ATOM   3893  CA  PHE A  32     149.390 117.477 334.812  1.00 55.44           C  
ATOM   3894  C   PHE A  32     150.656 116.832 335.355  1.00 55.44           C  
ATOM   3895  O   PHE A  32     150.596 116.086 336.333  1.00 55.44           O  
ATOM   3896  CB  PHE A  32     148.669 116.530 333.858  1.00 55.44           C  
ATOM   3897  CG  PHE A  32     147.215 116.847 333.672  1.00 55.44           C  
ATOM   3898  CD1 PHE A  32     146.379 115.955 333.025  1.00 55.44           C  
ATOM   3899  CD2 PHE A  32     146.683 118.036 334.136  1.00 55.44           C  
ATOM   3900  CE1 PHE A  32     145.042 116.240 332.850  1.00 55.44           C  
ATOM   3901  CE2 PHE A  32     145.346 118.328 333.962  1.00 55.44           C  
ATOM   3902  CZ  PHE A  32     144.526 117.430 333.319  1.00 55.44           C  
ATOM   3903  N   THR A  33     151.809 117.128 334.758  1.00 56.80           N  
ATOM   3904  CA  THR A  33     153.057 116.567 335.250  1.00 56.80           C  
ATOM   3905  C   THR A  33     153.393 117.119 336.624  1.00 56.80           C  
ATOM   3906  O   THR A  33     153.703 116.362 337.550  1.00 56.80           O  
ATOM   3907  CB  THR A  33     154.188 116.861 334.268  1.00 56.80           C  
ATOM   3908  CG2 THR A  33     155.434 116.077 334.642  1.00 56.80           C  
ATOM   3909  OG1 THR A  33     153.777 116.495 332.947  1.00 56.80           O  
ATOM   3910  N   LYS A  34     153.359 118.443 336.767  1.00 56.90           N  
ATOM   3911  CA  LYS A  34     153.561 119.037 338.080  1.00 56.90           C  
ATOM   3912  C   LYS A  34     152.520 118.530 339.064  1.00 56.90           C  
ATOM   3913  O   LYS A  34     152.849 118.208 340.208  1.00 56.90           O  
ATOM   3914  CB  LYS A  34     153.514 120.559 337.985  1.00 56.90           C  
ATOM   3915  CG  LYS A  34     154.584 121.162 337.101  1.00 56.90           C  
ATOM   3916  CD  LYS A  34     154.583 122.675 337.200  1.00 56.90           C  
ATOM   3917  CE  LYS A  34     153.168 123.225 337.181  1.00 56.90           C  
ATOM   3918  NZ  LYS A  34     152.473 122.935 335.900  1.00 56.90           N1+
ATOM   3919  N   ALA A  35     151.261 118.433 338.631  1.00 55.01           N  
ATOM   3920  CA  ALA A  35     150.206 117.991 339.538  1.00 55.01           C  
ATOM   3921  C   ALA A  35     150.476 116.586 340.058  1.00 55.01           C  
ATOM   3922  O   ALA A  35     150.397 116.327 341.266  1.00 55.01           O  
ATOM   3923  CB  ALA A  35     148.852 118.056 338.835  1.00 55.01           C  
ATOM   3924  N   GLY A  36     150.808 115.663 339.159  1.00 55.78           N  
ATOM   3925  CA  GLY A  36     151.052 114.297 339.576  1.00 55.78           C  
ATOM   3926  C   GLY A  36     152.315 114.150 340.399  1.00 55.78           C  
ATOM   3927  O   GLY A  36     152.320 113.460 341.419  1.00 55.78           O  
ATOM   3928  N   ALA A  37     153.406 114.774 339.960  1.00 56.12           N  
ATOM   3929  CA  ALA A  37     154.638 114.710 340.730  1.00 56.12           C  
ATOM   3930  C   ALA A  37     154.479 115.345 342.099  1.00 56.12           C  
ATOM   3931  O   ALA A  37     155.203 114.976 343.028  1.00 56.12           O  
ATOM   3932  CB  ALA A  37     155.774 115.390 339.965  1.00 56.12           C  
ATOM   3933  N   ALA A  38     153.551 116.288 342.242  1.00 56.66           N  
ATOM   3934  CA  ALA A  38     153.299 116.869 343.548  1.00 56.66           C  
ATOM   3935  C   ALA A  38     152.477 115.928 344.409  1.00 56.66           C  
ATOM   3936  O   ALA A  38     152.821 115.698 345.572  1.00 56.66           O  
ATOM   3937  CB  ALA A  38     152.590 118.214 343.398  1.00 56.66           C  
ATOM   3938  N   VAL A  39     151.404 115.365 343.854  1.00 56.88           N  
ATOM   3939  CA  VAL A  39     150.554 114.484 344.648  1.00 56.88           C  
ATOM   3940  C   VAL A  39     151.299 113.209 345.012  1.00 56.88           C  
ATOM   3941  O   VAL A  39     150.957 112.540 345.990  1.00 56.88           O  
ATOM   3942  CB  VAL A  39     149.236 114.186 343.905  1.00 56.88           C  
ATOM   3943  CG1 VAL A  39     149.470 113.243 342.742  1.00 56.88           C  
ATOM   3944  CG2 VAL A  39     148.201 113.621 344.861  1.00 56.88           C  
ATOM   3945  N   SER A  40     152.334 112.863 344.248  1.00 58.09           N  
ATOM   3946  CA  SER A  40     153.155 111.707 344.584  1.00 58.09           C  
ATOM   3947  C   SER A  40     153.723 111.834 345.988  1.00 58.09           C  
ATOM   3948  O   SER A  40     153.469 110.995 346.856  1.00 58.09           O  
ATOM   3949  CB  SER A  40     154.284 111.552 343.569  1.00 58.09           C  
ATOM   3950  OG  SER A  40     155.356 110.816 344.126  1.00 58.09           O  
ATOM   3951  N   THR A  41     154.492 112.887 346.229  1.00 58.34           N  
ATOM   3952  CA  THR A  41     155.054 113.122 347.547  1.00 58.34           C  
ATOM   3953  C   THR A  41     154.047 113.708 348.521  1.00 58.34           C  
ATOM   3954  O   THR A  41     154.302 113.701 349.728  1.00 58.34           O  
ATOM   3955  CB  THR A  41     156.267 114.043 347.441  1.00 58.34           C  
ATOM   3956  CG2 THR A  41     157.447 113.296 346.850  1.00 58.34           C  
ATOM   3957  OG1 THR A  41     155.948 115.156 346.598  1.00 58.34           O  
ATOM   3958  N   ALA A  42     152.915 114.211 348.036  1.00 60.17           N  
ATOM   3959  CA  ALA A  42     151.846 114.678 348.899  1.00 60.17           C  
ATOM   3960  C   ALA A  42     150.913 113.553 349.314  1.00 60.17           C  
ATOM   3961  O   ALA A  42     149.945 113.800 350.039  1.00 60.17           O  
ATOM   3962  CB  ALA A  42     151.047 115.783 348.205  1.00 60.17           C  
ATOM   3963  N   ALA A  43     151.177 112.339 348.861  1.00 60.89           N  
ATOM   3964  CA  ALA A  43     150.406 111.162 349.227  1.00 60.89           C  
ATOM   3965  C   ALA A  43     151.183 110.194 350.098  1.00 60.89           C  
ATOM   3966  O   ALA A  43     150.623 109.648 351.051  1.00 60.89           O  
ATOM   3967  CB  ALA A  43     149.929 110.441 347.963  1.00 60.89           C  
ATOM   3968  N   GLY A  44     152.456 109.969 349.802  1.00 61.06           N  
ATOM   3969  CA  GLY A  44     153.257 109.049 350.582  1.00 61.06           C  
ATOM   3970  C   GLY A  44     154.108 108.139 349.726  1.00 61.06           C  
ATOM   3971  O   GLY A  44     154.789 107.249 350.240  1.00 61.06           O  
ATOM   3972  N   THR A  45     154.074 108.352 348.415  1.00 63.37           N  
ATOM   3973  CA  THR A  45     154.855 107.548 347.489  1.00 63.37           C  
ATOM   3974  C   THR A  45     156.347 107.805 347.662  1.00 63.37           C  
ATOM   3975  O   THR A  45     157.012 107.143 348.457  1.00 63.37           O  
ATOM   3976  CB  THR A  45     154.464 107.829 346.033  1.00 63.37           C  
ATOM   3977  CG2 THR A  45     155.022 106.755 345.114  1.00 63.37           C  
ATOM   3978  OG1 THR A  45     153.035 107.856 345.919  1.00 63.37           O  
TER   
ATOM   3979  N   ALA A   1     131.408 121.762 293.705  1.00 82.15           N  
ATOM   3980  CA  ALA A   1     131.167 122.439 294.972  1.00 82.15           C  
ATOM   3981  C   ALA A   1     130.844 121.435 296.067  1.00 82.15           C  
ATOM   3982  O   ALA A   1     130.101 121.736 296.994  1.00 82.15           O  
ATOM   3983  CB  ALA A   1     130.042 123.449 294.829  1.00 82.15           C  
ATOM   3984  N   THR A   2     131.419 120.237 295.951  1.00 82.27           N  
ATOM   3985  CA  THR A   2     131.088 119.162 296.879  1.00 82.27           C  
ATOM   3986  C   THR A   2     131.602 119.440 298.286  1.00 82.27           C  
ATOM   3987  O   THR A   2     130.972 119.027 299.266  1.00 82.27           O  
ATOM   3988  CB  THR A   2     131.644 117.834 296.360  1.00 82.27           C  
ATOM   3989  CG2 THR A   2     133.117 117.967 296.003  1.00 82.27           C  
ATOM   3990  OG1 THR A   2     131.485 116.821 297.358  1.00 82.27           O  
ATOM   3991  N   ALA A   3     132.734 120.134 298.409  1.00 78.53           N  
ATOM   3992  CA  ALA A   3     133.333 120.348 299.719  1.00 78.53           C  
ATOM   3993  C   ALA A   3     132.632 121.472 300.472  1.00 78.53           C  
ATOM   3994  O   ALA A   3     132.162 121.286 301.599  1.00 78.53           O  
ATOM   3995  CB  ALA A   3     134.826 120.647 299.567  1.00 78.53           C  
ATOM   3996  N   ILE A   4     132.548 122.653 299.856  1.00 76.76           N  
ATOM   3997  CA  ILE A   4     132.077 123.832 300.570  1.00 76.76           C  
ATOM   3998  C   ILE A   4     130.615 123.728 300.968  1.00 76.76           C  
ATOM   3999  O   ILE A   4     130.100 124.619 301.648  1.00 76.76           O  
ATOM   4000  CB  ILE A   4     132.323 125.108 299.745  1.00 76.76           C  
ATOM   4001  CG1 ILE A   4     133.221 124.814 298.547  1.00 76.76           C  
ATOM   4002  CG2 ILE A   4     132.947 126.183 300.613  1.00 76.76           C  
ATOM   4003  CD1 ILE A   4     132.490 124.823 297.242  1.00 76.76           C  
ATOM   4004  N   GLU A   5     129.925 122.661 300.566  1.00 77.34           N  
ATOM   4005  CA  GLU A   5     128.588 122.432 301.098  1.00 77.34           C  
ATOM   4006  C   GLU A   5     128.611 122.175 302.597  1.00 77.34           C  
ATOM   4007  O   GLU A   5     127.548 122.144 303.227  1.00 77.34           O  
ATOM   4008  CB  GLU A   5     127.920 121.263 300.379  1.00 77.34           C  
ATOM   4009  CG  GLU A   5     127.664 121.529 298.916  1.00 77.34           C  
ATOM   4010  CD  GLU A   5     126.834 122.774 298.693  1.00 77.34           C  
ATOM   4011  OE1 GLU A   5     125.883 123.005 299.467  1.00 77.34           O  
ATOM   4012  OE2 GLU A   5     127.139 123.527 297.744  1.00 77.34           O1-
ATOM   4013  N   TYR A   6     129.797 121.988 303.181  1.00 73.66           N  
ATOM   4014  CA  TYR A   6     129.902 121.853 304.627  1.00 73.66           C  
ATOM   4015  C   TYR A   6     129.437 123.107 305.344  1.00 73.66           C  
ATOM   4016  O   TYR A   6     129.172 123.055 306.547  1.00 73.66           O  
ATOM   4017  CB  TYR A   6     131.341 121.539 305.026  1.00 73.66           C  
ATOM   4018  CG  TYR A   6     132.221 122.759 305.123  1.00 73.66           C  
ATOM   4019  CD1 TYR A   6     132.752 123.344 303.988  1.00 73.66           C  
ATOM   4020  CD2 TYR A   6     132.529 123.319 306.355  1.00 73.66           C  
ATOM   4021  CE1 TYR A   6     133.555 124.458 304.072  1.00 73.66           C  
ATOM   4022  CE2 TYR A   6     133.331 124.432 306.448  1.00 73.66           C  
ATOM   4023  CZ  TYR A   6     133.843 124.998 305.306  1.00 73.66           C  
ATOM   4024  OH  TYR A   6     134.646 126.110 305.395  1.00 73.66           O  
ATOM   4025  N   GLY A   7     129.350 124.234 304.640  1.00 70.74           N  
ATOM   4026  CA  GLY A   7     128.800 125.429 305.253  1.00 70.74           C  
ATOM   4027  C   GLY A   7     127.424 125.199 305.833  1.00 70.74           C  
ATOM   4028  O   GLY A   7     127.024 125.877 306.782  1.00 70.74           O  
ATOM   4029  N   LEU A   8     126.678 124.245 305.273  1.00 71.63           N  
ATOM   4030  CA  LEU A   8     125.414 123.842 305.877  1.00 71.63           C  
ATOM   4031  C   LEU A   8     125.635 123.297 307.280  1.00 71.63           C  
ATOM   4032  O   LEU A   8     124.821 123.532 308.181  1.00 71.63           O  
ATOM   4033  CB  LEU A   8     124.719 122.800 305.001  1.00 71.63           C  
ATOM   4034  CG  LEU A   8     123.731 123.333 303.965  1.00 71.63           C  
ATOM   4035  CD1 LEU A   8     122.605 124.094 304.648  1.00 71.63           C  
ATOM   4036  CD2 LEU A   8     124.431 124.203 302.932  1.00 71.63           C  
ATOM   4037  N   ILE A   9     126.724 122.555 307.479  1.00 69.94           N  
ATOM   4038  CA  ILE A   9     127.053 122.058 308.811  1.00 69.94           C  
ATOM   4039  C   ILE A   9     127.347 123.221 309.744  1.00 69.94           C  
ATOM   4040  O   ILE A   9     126.696 123.389 310.782  1.00 69.94           O  
ATOM   4041  CB  ILE A   9     128.240 121.080 308.730  1.00 69.94           C  
ATOM   4042  CG1 ILE A   9     127.937 119.956 307.741  1.00 69.94           C  
ATOM   4043  CG2 ILE A   9     128.539 120.495 310.083  1.00 69.94           C  
ATOM   4044  CD1 ILE A   9     126.749 119.116 308.123  1.00 69.94           C  
ATOM   4045  N   VAL A  10     128.318 124.057 309.373  1.00 68.52           N  
ATOM   4046  CA  VAL A  10     128.694 125.214 310.176  1.00 68.52           C  
ATOM   4047  C   VAL A  10     127.537 126.177 310.386  1.00 68.52           C  
ATOM   4048  O   VAL A  10     127.551 126.959 311.344  1.00 68.52           O  
ATOM   4049  CB  VAL A  10     129.891 125.912 309.499  1.00 68.52           C  
ATOM   4050  CG1 VAL A  10     130.368 127.109 310.301  1.00 68.52           C  
ATOM   4051  CG2 VAL A  10     131.022 124.921 309.287  1.00 68.52           C  
ATOM   4052  N   ALA A  11     126.513 126.119 309.541  1.00 66.94           N  
ATOM   4053  CA  ALA A  11     125.323 126.936 309.716  1.00 66.94           C  
ATOM   4054  C   ALA A  11     124.216 126.186 310.440  1.00 66.94           C  
ATOM   4055  O   ALA A  11     123.124 126.731 310.619  1.00 66.94           O  
ATOM   4056  CB  ALA A  11     124.815 127.448 308.366  1.00 66.94           C  
ATOM   4057  N   LEU A  12     124.469 124.950 310.857  1.00 66.53           N  
ATOM   4058  CA  LEU A  12     123.469 124.171 311.570  1.00 66.53           C  
ATOM   4059  C   LEU A  12     124.006 123.373 312.749  1.00 66.53           C  
ATOM   4060  O   LEU A  12     123.229 122.630 313.360  1.00 66.53           O  
ATOM   4061  CB  LEU A  12     122.756 123.210 310.611  1.00 66.53           C  
ATOM   4062  CG  LEU A  12     121.546 123.745 309.846  1.00 66.53           C  
ATOM   4063  CD1 LEU A  12     121.219 122.829 308.681  1.00 66.53           C  
ATOM   4064  CD2 LEU A  12     120.346 123.886 310.767  1.00 66.53           C  
ATOM   4065  N   ILE A  13     125.292 123.475 313.080  1.00 67.61           N  
ATOM   4066  CA  ILE A  13     125.815 122.865 314.297  1.00 67.61           C  
ATOM   4067  C   ILE A  13     126.543 123.920 315.117  1.00 67.61           C  
ATOM   4068  O   ILE A  13     126.956 123.662 316.252  1.00 67.61           O  
ATOM   4069  CB  ILE A  13     126.758 121.686 313.999  1.00 67.61           C  
ATOM   4070  CG1 ILE A  13     128.154 122.210 313.666  1.00 67.61           C  
ATOM   4071  CG2 ILE A  13     126.210 120.821 312.880  1.00 67.61           C  
ATOM   4072  CD1 ILE A  13     129.181 121.129 313.490  1.00 67.61           C  
ATOM   4073  N   ALA A  14     126.714 125.109 314.549  1.00 62.67           N  
ATOM   4074  CA  ALA A  14     127.444 126.175 315.223  1.00 62.67           C  
ATOM   4075  C   ALA A  14     126.554 127.351 315.577  1.00 62.67           C  
ATOM   4076  O   ALA A  14     126.574 127.813 316.722  1.00 62.67           O  
ATOM   4077  CB  ALA A  14     128.616 126.646 314.349  1.00 62.67           C  
ATOM   4078  N   VAL A  15     125.786 127.872 314.620  1.00 60.98           N  
ATOM   4079  CA  VAL A  15     124.886 128.981 314.917  1.00 60.98           C  
ATOM   4080  C   VAL A  15     123.740 128.538 315.808  1.00 60.98           C  
ATOM   4081  O   VAL A  15     123.066 129.380 316.414  1.00 60.98           O  
ATOM   4082  CB  VAL A  15     124.392 129.586 313.587  1.00 60.98           C  
ATOM   4083  CG1 VAL A  15     123.488 130.789 313.818  1.00 60.98           C  
ATOM   4084  CG2 VAL A  15     125.574 129.965 312.715  1.00 60.98           C  
ATOM   4085  N   VAL A  16     123.531 127.232 315.943  1.00 61.70           N  
ATOM   4086  CA  VAL A  16     122.509 126.702 316.836  1.00 61.70           C  
ATOM   4087  C   VAL A  16     123.070 126.403 318.218  1.00 61.70           C  
ATOM   4088  O   VAL A  16     122.292 126.306 319.181  1.00 61.70           O  
ATOM   4089  CB  VAL A  16     121.881 125.428 316.239  1.00 61.70           C  
ATOM   4090  CG1 VAL A  16     121.101 125.763 314.985  1.00 61.70           C  
ATOM   4091  CG2 VAL A  16     122.955 124.402 315.954  1.00 61.70           C  
ATOM   4092  N   ILE A  17     124.385 126.257 318.346  1.00 60.18           N  
ATOM   4093  CA  ILE A  17     125.013 125.900 319.609  1.00 60.18           C  
ATOM   4094  C   ILE A  17     125.619 127.107 320.314  1.00 60.18           C  
ATOM   4095  O   ILE A  17     125.647 127.132 321.554  1.00 60.18           O  
ATOM   4096  CB  ILE A  17     126.074 124.806 319.369  1.00 60.18           C  
ATOM   4097  CG1 ILE A  17     125.379 123.485 319.053  1.00 60.18           C  
ATOM   4098  CG2 ILE A  17     126.999 124.641 320.555  1.00 60.18           C  
ATOM   4099  CD1 ILE A  17     124.448 123.034 320.148  1.00 60.18           C  
ATOM   4100  N   VAL A  18     126.084 128.107 319.567  1.00 57.61           N  
ATOM   4101  CA  VAL A  18     126.625 129.312 320.184  1.00 57.61           C  
ATOM   4102  C   VAL A  18     125.567 129.998 321.033  1.00 57.61           C  
ATOM   4103  O   VAL A  18     125.851 130.468 322.140  1.00 57.61           O  
ATOM   4104  CB  VAL A  18     127.179 130.254 319.100  1.00 57.61           C  
ATOM   4105  CG1 VAL A  18     127.481 131.625 319.683  1.00 57.61           C  
ATOM   4106  CG2 VAL A  18     128.420 129.659 318.468  1.00 57.61           C  
ATOM   4107  N   THR A  19     124.331 130.059 320.540  1.00 56.93           N  
ATOM   4108  CA  THR A  19     123.280 130.783 321.240  1.00 56.93           C  
ATOM   4109  C   THR A  19     122.928 130.167 322.582  1.00 56.93           C  
ATOM   4110  O   THR A  19     122.222 130.807 323.367  1.00 56.93           O  
ATOM   4111  CB  THR A  19     122.024 130.858 320.377  1.00 56.93           C  
ATOM   4112  CG2 THR A  19     121.544 129.465 320.021  1.00 56.93           C  
ATOM   4113  OG1 THR A  19     120.993 131.542 321.100  1.00 56.93           O  
ATOM   4114  N   ALA A  20     123.389 128.957 322.864  1.00 56.46           N  
ATOM   4115  CA  ALA A  20     123.147 128.320 324.148  1.00 56.46           C  
ATOM   4116  C   ALA A  20     124.415 128.172 324.968  1.00 56.46           C  
ATOM   4117  O   ALA A  20     124.358 128.174 326.201  1.00 56.46           O  
ATOM   4118  CB  ALA A  20     122.501 126.945 323.948  1.00 56.46           C  
ATOM   4119  N   VAL A  21     125.565 128.043 324.312  1.00 55.19           N  
ATOM   4120  CA  VAL A  21     126.818 128.041 325.056  1.00 55.19           C  
ATOM   4121  C   VAL A  21     127.082 129.429 325.615  1.00 55.19           C  
ATOM   4122  O   VAL A  21     127.723 129.579 326.660  1.00 55.19           O  
ATOM   4123  CB  VAL A  21     127.961 127.537 324.157  1.00 55.19           C  
ATOM   4124  CG1 VAL A  21     129.280 127.604 324.878  1.00 55.19           C  
ATOM   4125  CG2 VAL A  21     127.680 126.112 323.735  1.00 55.19           C  
ATOM   4126  N   THR A  22     126.559 130.459 324.953  1.00 54.85           N  
ATOM   4127  CA  THR A  22     126.558 131.793 325.534  1.00 54.85           C  
ATOM   4128  C   THR A  22     125.864 131.789 326.887  1.00 54.85           C  
ATOM   4129  O   THR A  22     126.363 132.359 327.863  1.00 54.85           O  
ATOM   4130  CB  THR A  22     125.870 132.771 324.586  1.00 54.85           C  
ATOM   4131  CG2 THR A  22     125.794 134.154 325.205  1.00 54.85           C  
ATOM   4132  OG1 THR A  22     126.599 132.839 323.355  1.00 54.85           O  
ATOM   4133  N   THR A  23     124.700 131.144 326.960  1.00 55.05           N  
ATOM   4134  CA  THR A  23     123.959 131.088 328.213  1.00 55.05           C  
ATOM   4135  C   THR A  23     124.695 130.241 329.238  1.00 55.05           C  
ATOM   4136  O   THR A  23     124.753 130.586 330.424  1.00 55.05           O  
ATOM   4137  CB  THR A  23     122.557 130.536 327.962  1.00 55.05           C  
ATOM   4138  CG2 THR A  23     121.700 130.671 329.210  1.00 55.05           C  
ATOM   4139  OG1 THR A  23     121.945 131.262 326.890  1.00 55.05           O  
ATOM   4140  N   LEU A  24     125.260 129.118 328.796  1.00 54.14           N  
ATOM   4141  CA  LEU A  24     126.026 128.266 329.697  1.00 54.14           C  
ATOM   4142  C   LEU A  24     127.156 129.047 330.344  1.00 54.14           C  
ATOM   4143  O   LEU A  24     127.372 128.963 331.559  1.00 54.14           O  
ATOM   4144  CB  LEU A  24     126.572 127.058 328.940  1.00 54.14           C  
ATOM   4145  CG  LEU A  24     127.530 126.176 329.739  1.00 54.14           C  
ATOM   4146  CD1 LEU A  24     126.848 125.646 330.989  1.00 54.14           C  
ATOM   4147  CD2 LEU A  24     128.046 125.032 328.883  1.00 54.14           C  
ATOM   4148  N   GLY A  25     127.885 129.814 329.547  1.00 53.64           N  
ATOM   4149  CA  GLY A  25     128.885 130.709 330.080  1.00 53.64           C  
ATOM   4150  C   GLY A  25     128.266 131.670 331.066  1.00 53.64           C  
ATOM   4151  O   GLY A  25     128.485 131.541 332.271  1.00 53.64           O  
ATOM   4152  N   THR A  26     127.413 132.573 330.583  1.00 54.90           N  
ATOM   4153  CA  THR A  26     126.903 133.644 331.429  1.00 54.90           C  
ATOM   4154  C   THR A  26     126.199 133.134 332.675  1.00 54.90           C  
ATOM   4155  O   THR A  26     125.885 133.941 333.557  1.00 54.90           O  
ATOM   4156  CB  THR A  26     125.959 134.551 330.642  1.00 54.90           C  
ATOM   4157  CG2 THR A  26     124.664 133.836 330.334  1.00 54.90           C  
ATOM   4158  OG1 THR A  26     125.663 135.713 331.425  1.00 54.90           O  
ATOM   4159  N   ASN A  27     125.944 131.832 332.777  1.00 55.16           N  
ATOM   4160  CA  ASN A  27     125.416 131.262 334.007  1.00 55.16           C  
ATOM   4161  C   ASN A  27     126.484 130.632 334.887  1.00 55.16           C  
ATOM   4162  O   ASN A  27     126.409 130.761 336.112  1.00 55.16           O  
ATOM   4163  CB  ASN A  27     124.340 130.221 333.689  1.00 55.16           C  
ATOM   4164  CG  ASN A  27     123.073 130.851 333.154  1.00 55.16           C  
ATOM   4165  ND2 ASN A  27     122.189 130.029 332.600  1.00 55.16           N  
ATOM   4166  OD1 ASN A  27     122.888 132.064 333.237  1.00 55.16           O  
ATOM   4167  N   LEU A  28     127.483 129.963 334.309  1.00 52.25           N  
ATOM   4168  CA  LEU A  28     128.588 129.476 335.128  1.00 52.25           C  
ATOM   4169  C   LEU A  28     129.394 130.628 335.709  1.00 52.25           C  
ATOM   4170  O   LEU A  28     129.909 130.522 336.830  1.00 52.25           O  
ATOM   4171  CB  LEU A  28     129.491 128.558 334.313  1.00 52.25           C  
ATOM   4172  CG  LEU A  28     129.124 127.078 334.279  1.00 52.25           C  
ATOM   4173  CD1 LEU A  28     130.091 126.317 333.391  1.00 52.25           C  
ATOM   4174  CD2 LEU A  28     129.113 126.504 335.681  1.00 52.25           C  
ATOM   4175  N   ARG A  29     129.517 131.723 334.959  1.00 54.82           N  
ATOM   4176  CA  ARG A  29     130.132 132.932 335.487  1.00 54.82           C  
ATOM   4177  C   ARG A  29     129.521 133.299 336.828  1.00 54.82           C  
ATOM   4178  O   ARG A  29     130.209 133.322 337.847  1.00 54.82           O  
ATOM   4179  CB  ARG A  29     129.982 134.099 334.509  1.00 54.82           C  
ATOM   4180  CG  ARG A  29     130.641 133.919 333.156  1.00 54.82           C  
ATOM   4181  CD  ARG A  29     130.021 134.880 332.154  1.00 54.82           C  
ATOM   4182  NE  ARG A  29     130.908 135.204 331.041  1.00 54.82           N  
ATOM   4183  CZ  ARG A  29     130.496 135.357 329.786  1.00 54.82           C  
ATOM   4184  NH1 ARG A  29     129.215 135.208 329.485  1.00 54.82           N1+
ATOM   4185  NH2 ARG A  29     131.368 135.653 328.833  1.00 54.82           N  
ATOM   4186  N   THR A  30     128.215 133.574 336.843  1.00 52.88           N  
ATOM   4187  CA  THR A  30     127.564 134.001 338.074  1.00 52.88           C  
ATOM   4188  C   THR A  30     127.492 132.897 339.115  1.00 52.88           C  
ATOM   4189  O   THR A  30     127.527 133.206 340.308  1.00 52.88           O  
ATOM   4190  CB  THR A  30     126.160 134.538 337.788  1.00 52.88           C  
ATOM   4191  CG2 THR A  30     125.307 133.498 337.095  1.00 52.88           C  
ATOM   4192  OG1 THR A  30     125.536 134.916 339.022  1.00 52.88           O  
ATOM   4193  N   ALA A  31     127.433 131.632 338.707  1.00 52.17           N  
ATOM   4194  CA  ALA A  31     127.480 130.545 339.675  1.00 52.17           C  
ATOM   4195  C   ALA A  31     128.772 130.583 340.474  1.00 52.17           C  
ATOM   4196  O   ALA A  31     128.762 130.724 341.704  1.00 52.17           O  
ATOM   4197  CB  ALA A  31     127.339 129.201 338.959  1.00 52.17           C  
ATOM   4198  N   PHE A  32     129.904 130.465 339.779  1.00 52.25           N  
ATOM   4199  CA  PHE A  32     131.182 130.475 340.473  1.00 52.25           C  
ATOM   4200  C   PHE A  32     131.448 131.826 341.117  1.00 52.25           C  
ATOM   4201  O   PHE A  32     132.164 131.900 342.118  1.00 52.25           O  
ATOM   4202  CB  PHE A  32     132.306 130.106 339.511  1.00 52.25           C  
ATOM   4203  CG  PHE A  32     132.398 128.636 339.221  1.00 52.25           C  
ATOM   4204  CD1 PHE A  32     133.495 128.120 338.558  1.00 52.25           C  
ATOM   4205  CD2 PHE A  32     131.388 127.774 339.605  1.00 52.25           C  
ATOM   4206  CE1 PHE A  32     133.586 126.771 338.287  1.00 52.25           C  
ATOM   4207  CE2 PHE A  32     131.473 126.425 339.335  1.00 52.25           C  
ATOM   4208  CZ  PHE A  32     132.572 125.923 338.676  1.00 52.25           C  
ATOM   4209  N   THR A  33     130.863 132.897 340.585  1.00 52.84           N  
ATOM   4210  CA  THR A  33     131.055 134.211 341.177  1.00 52.84           C  
ATOM   4211  C   THR A  33     130.408 134.287 342.546  1.00 52.84           C  
ATOM   4212  O   THR A  33     131.034 134.723 343.519  1.00 52.84           O  
ATOM   4213  CB  THR A  33     130.486 135.288 340.257  1.00 52.84           C  
ATOM   4214  CG2 THR A  33     130.896 136.668 340.739  1.00 52.84           C  
ATOM   4215  OG1 THR A  33     130.974 135.087 338.927  1.00 52.84           O  
ATOM   4216  N   LYS A  34     129.138 133.890 342.638  1.00 52.60           N  
ATOM   4217  CA  LYS A  34     128.488 133.829 343.938  1.00 52.60           C  
ATOM   4218  C   LYS A  34     129.239 132.897 344.872  1.00 52.60           C  
ATOM   4219  O   LYS A  34     129.437 133.218 346.045  1.00 52.60           O  
ATOM   4220  CB  LYS A  34     127.038 133.383 343.782  1.00 52.60           C  
ATOM   4221  CG  LYS A  34     126.185 134.313 342.946  1.00 52.60           C  
ATOM   4222  CD  LYS A  34     124.727 133.897 342.986  1.00 52.60           C  
ATOM   4223  CE  LYS A  34     124.580 132.392 342.858  1.00 52.60           C  
ATOM   4224  NZ  LYS A  34     125.072 131.892 341.547  1.00 52.60           N1+
ATOM   4225  N   ALA A  35     129.681 131.744 344.363  1.00 51.00           N  
ATOM   4226  CA  ALA A  35     130.374 130.784 345.219  1.00 51.00           C  
ATOM   4227  C   ALA A  35     131.643 131.385 345.806  1.00 51.00           C  
ATOM   4228  O   ALA A  35     131.891 131.292 347.015  1.00 51.00           O  
ATOM   4229  CB  ALA A  35     130.692 129.517 344.428  1.00 51.00           C  
ATOM   4230  N   GLY A  36     132.458 132.016 344.966  1.00 51.81           N  
ATOM   4231  CA  GLY A  36     133.701 132.587 345.449  1.00 51.81           C  
ATOM   4232  C   GLY A  36     133.484 133.779 346.355  1.00 51.81           C  
ATOM   4233  O   GLY A  36     134.127 133.898 347.399  1.00 51.81           O  
ATOM   4234  N   ALA A  37     132.597 134.694 345.964  1.00 52.24           N  
ATOM   4235  CA  ALA A  37     132.309 135.839 346.811  1.00 52.24           C  
ATOM   4236  C   ALA A  37     131.715 135.418 348.142  1.00 52.24           C  
ATOM   4237  O   ALA A  37     131.856 136.145 349.130  1.00 52.24           O  
ATOM   4238  CB  ALA A  37     131.362 136.802 346.096  1.00 52.24           C  
ATOM   4239  N   ALA A  38     131.057 134.263 348.191  1.00 52.71           N  
ATOM   4240  CA  ALA A  38     130.541 133.770 349.454  1.00 52.71           C  
ATOM   4241  C   ALA A  38     131.652 133.174 350.297  1.00 52.71           C  
ATOM   4242  O   ALA A  38     131.759 133.482 351.487  1.00 52.71           O  
ATOM   4243  CB  ALA A  38     129.440 132.738 349.210  1.00 52.71           C  
ATOM   4244  N   VAL A  39     132.494 132.332 349.696  1.00 53.75           N  
ATOM   4245  CA  VAL A  39     133.558 131.697 350.468  1.00 53.75           C  
ATOM   4246  C   VAL A  39     134.575 132.730 350.926  1.00 53.75           C  
ATOM   4247  O   VAL A  39     135.292 132.511 351.906  1.00 53.75           O  
ATOM   4248  CB  VAL A  39     134.216 130.564 349.655  1.00 53.75           C  
ATOM   4249  CG1 VAL A  39     135.082 131.123 348.546  1.00 53.75           C  
ATOM   4250  CG2 VAL A  39     135.021 129.653 350.563  1.00 53.75           C  
ATOM   4251  N   SER A  40     134.643 133.872 350.243  1.00 54.25           N  
ATOM   4252  CA  SER A  40     135.528 134.947 350.674  1.00 54.25           C  
ATOM   4253  C   SER A  40     135.226 135.356 352.105  1.00 54.25           C  
ATOM   4254  O   SER A  40     136.085 135.276 352.988  1.00 54.25           O  
ATOM   4255  CB  SER A  40     135.390 136.145 349.739  1.00 54.25           C  
ATOM   4256  OG  SER A  40     135.799 137.333 350.392  1.00 54.25           O  
ATOM   4257  N   THR A  41     133.999 135.796 352.355  1.00 55.32           N  
ATOM   4258  CA  THR A  41     133.595 136.179 353.695  1.00 55.32           C  
ATOM   4259  C   THR A  41     133.284 134.984 354.582  1.00 55.32           C  
ATOM   4260  O   THR A  41     133.201 135.145 355.802  1.00 55.32           O  
ATOM   4261  CB  THR A  41     132.382 137.105 353.634  1.00 55.32           C  
ATOM   4262  CG2 THR A  41     132.794 138.481 353.146  1.00 55.32           C  
ATOM   4263  OG1 THR A  41     131.413 136.558 352.729  1.00 55.32           O  
ATOM   4264  N   ALA A  42     133.115 133.796 354.008  1.00 56.45           N  
ATOM   4265  CA  ALA A  42     132.941 132.583 354.782  1.00 56.45           C  
ATOM   4266  C   ALA A  42     134.266 131.959 355.179  1.00 56.45           C  
ATOM   4267  O   ALA A  42     134.277 130.912 355.832  1.00 56.45           O  
ATOM   4268  CB  ALA A  42     132.105 131.567 353.997  1.00 56.45           C  
ATOM   4269  N   ALA A  43     135.372 132.572 354.790  1.00 57.69           N  
ATOM   4270  CA  ALA A  43     136.705 132.120 355.151  1.00 57.69           C  
ATOM   4271  C   ALA A  43     137.412 133.064 356.106  1.00 57.69           C  
ATOM   4272  O   ALA A  43     138.070 132.606 357.042  1.00 57.69           O  
ATOM   4273  CB  ALA A  43     137.554 131.945 353.887  1.00 57.69           C  
ATOM   4274  N   GLY A  44     137.291 134.369 355.898  1.00 59.30           N  
ATOM   4275  CA  GLY A  44     137.943 135.330 356.763  1.00 59.30           C  
ATOM   4276  C   GLY A  44     138.604 136.454 355.996  1.00 59.30           C  
ATOM   4277  O   GLY A  44     139.268 137.311 356.587  1.00 59.30           O  
ATOM   4278  N   THR A  45     138.433 136.458 354.681  1.00 59.05           N  
ATOM   4279  CA  THR A  45     139.015 137.491 353.836  1.00 59.05           C  
ATOM   4280  C   THR A  45     138.359 138.839 354.094  1.00 59.05           C  
ATOM   4281  O   THR A  45     138.802 139.601 354.952  1.00 59.05           O  
ATOM   4282  CB  THR A  45     138.877 137.141 352.349  1.00 59.05           C  
ATOM   4283  CG2 THR A  45     139.778 138.032 351.509  1.00 59.05           C  
ATOM   4284  OG1 THR A  45     139.240 135.770 352.143  1.00 59.05           O  
TER   
ATOM   4285  N   ALA A   1     132.302 114.621 298.260  1.00 80.71           N  
ATOM   4286  CA  ALA A   1     131.650 114.159 299.479  1.00 80.71           C  
ATOM   4287  C   ALA A   1     132.665 113.992 300.600  1.00 80.71           C  
ATOM   4288  O   ALA A   1     132.501 113.144 301.472  1.00 80.71           O  
ATOM   4289  CB  ALA A   1     130.915 112.855 299.227  1.00 80.71           C  
ATOM   4290  N   THR A   2     133.710 114.819 300.571  1.00 81.00           N  
ATOM   4291  CA  THR A   2     134.801 114.668 301.529  1.00 81.00           C  
ATOM   4292  C   THR A   2     134.371 115.020 302.948  1.00 81.00           C  
ATOM   4293  O   THR A   2     134.877 114.433 303.911  1.00 81.00           O  
ATOM   4294  CB  THR A   2     135.992 115.530 301.103  1.00 81.00           C  
ATOM   4295  CG2 THR A   2     135.551 116.960 300.822  1.00 81.00           C  
ATOM   4296  OG1 THR A   2     136.982 115.530 302.139  1.00 81.00           O  
ATOM   4297  N   ALA A   3     133.442 115.963 303.101  1.00 77.60           N  
ATOM   4298  CA  ALA A   3     133.059 116.419 304.431  1.00 77.60           C  
ATOM   4299  C   ALA A   3     132.090 115.446 305.090  1.00 77.60           C  
ATOM   4300  O   ALA A   3     132.337 114.956 306.197  1.00 77.60           O  
ATOM   4301  CB  ALA A   3     132.448 117.820 304.346  1.00 77.60           C  
ATOM   4302  N   ILE A   4     130.978 115.147 304.417  1.00 76.21           N  
ATOM   4303  CA  ILE A   4     129.907 114.389 305.050  1.00 76.21           C  
ATOM   4304  C   ILE A   4     130.314 112.962 305.370  1.00 76.21           C  
ATOM   4305  O   ILE A   4     129.534 112.223 305.978  1.00 76.21           O  
ATOM   4306  CB  ILE A   4     128.635 114.405 304.178  1.00 76.21           C  
ATOM   4307  CG1 ILE A   4     128.767 115.421 303.047  1.00 76.21           C  
ATOM   4308  CG2 ILE A   4     127.423 114.726 305.029  1.00 76.21           C  
ATOM   4309  CD1 ILE A   4     128.961 114.790 301.704  1.00 76.21           C  
ATOM   4310  N   GLU A   5     131.519 112.545 304.981  1.00 76.36           N  
ATOM   4311  CA  GLU A   5     132.015 111.259 305.450  1.00 76.36           C  
ATOM   4312  C   GLU A   5     132.211 111.241 306.957  1.00 76.36           C  
ATOM   4313  O   GLU A   5     132.452 110.172 307.527  1.00 76.36           O  
ATOM   4314  CB  GLU A   5     133.327 110.906 304.749  1.00 76.36           C  
ATOM   4315  CG  GLU A   5     133.172 110.693 303.263  1.00 76.36           C  
ATOM   4316  CD  GLU A   5     132.145 109.629 302.938  1.00 76.36           C  
ATOM   4317  OE1 GLU A   5     132.102 108.602 303.647  1.00 76.36           O  
ATOM   4318  OE2 GLU A   5     131.377 109.822 301.973  1.00 76.36           O1-
ATOM   4319  N   TYR A   6     132.117 112.399 307.613  1.00 72.37           N  
ATOM   4320  CA  TYR A   6     132.176 112.439 309.067  1.00 72.37           C  
ATOM   4321  C   TYR A   6     131.032 111.669 309.700  1.00 72.37           C  
ATOM   4322  O   TYR A   6     131.099 111.345 310.887  1.00 72.37           O  
ATOM   4323  CB  TYR A   6     132.156 113.885 309.560  1.00 72.37           C  
ATOM   4324  CG  TYR A   6     130.769 114.472 309.648  1.00 72.37           C  
ATOM   4325  CD1 TYR A   6     130.119 114.935 308.518  1.00 72.37           C  
ATOM   4326  CD2 TYR A   6     130.116 114.572 310.867  1.00 72.37           C  
ATOM   4327  CE1 TYR A   6     128.857 115.471 308.593  1.00 72.37           C  
ATOM   4328  CE2 TYR A   6     128.852 115.106 310.952  1.00 72.37           C  
ATOM   4329  CZ  TYR A   6     128.226 115.555 309.813  1.00 72.37           C  
ATOM   4330  OH  TYR A   6     126.964 116.094 309.895  1.00 72.37           O  
ATOM   4331  N   GLY A   7     129.974 111.387 308.940  1.00 70.47           N  
ATOM   4332  CA  GLY A   7     128.909 110.554 309.465  1.00 70.47           C  
ATOM   4333  C   GLY A   7     129.413 109.224 309.979  1.00 70.47           C  
ATOM   4334  O   GLY A   7     128.808 108.629 310.872  1.00 70.47           O  
ATOM   4335  N   LEU A   8     130.525 108.740 309.424  1.00 71.68           N  
ATOM   4336  CA  LEU A   8     131.174 107.558 309.976  1.00 71.68           C  
ATOM   4337  C   LEU A   8     131.612 107.800 311.412  1.00 71.68           C  
ATOM   4338  O   LEU A   8     131.530 106.900 312.256  1.00 71.68           O  
ATOM   4339  CB  LEU A   8     132.370 107.162 309.113  1.00 71.68           C  
ATOM   4340  CG  LEU A   8     132.102 106.149 308.000  1.00 71.68           C  
ATOM   4341  CD1 LEU A   8     131.582 104.844 308.584  1.00 71.68           C  
ATOM   4342  CD2 LEU A   8     131.135 106.710 306.968  1.00 71.68           C  
ATOM   4343  N   ILE A   9     132.090 109.010 311.706  1.00 70.73           N  
ATOM   4344  CA  ILE A   9     132.458 109.352 313.074  1.00 70.73           C  
ATOM   4345  C   ILE A   9     131.228 109.328 313.967  1.00 70.73           C  
ATOM   4346  O   ILE A   9     131.173 108.592 314.958  1.00 70.73           O  
ATOM   4347  CB  ILE A   9     133.154 110.725 313.104  1.00 70.73           C  
ATOM   4348  CG1 ILE A   9     134.352 110.736 312.153  1.00 70.73           C  
ATOM   4349  CG2 ILE A   9     133.616 111.056 314.497  1.00 70.73           C  
ATOM   4350  CD1 ILE A   9     135.418 109.734 312.508  1.00 70.73           C  
ATOM   4351  N   VAL A  10     130.213 110.118 313.612  1.00 69.49           N  
ATOM   4352  CA  VAL A  10     128.976 110.183 314.380  1.00 69.49           C  
ATOM   4353  C   VAL A  10     128.283 108.835 314.481  1.00 69.49           C  
ATOM   4354  O   VAL A  10     127.486 108.619 315.401  1.00 69.49           O  
ATOM   4355  CB  VAL A  10     128.057 111.244 313.737  1.00 69.49           C  
ATOM   4356  CG1 VAL A  10     126.759 111.397 314.508  1.00 69.49           C  
ATOM   4357  CG2 VAL A  10     128.784 112.572 313.634  1.00 69.49           C  
ATOM   4358  N   ALA A  11     128.591 107.902 313.584  1.00 68.46           N  
ATOM   4359  CA  ALA A  11     128.048 106.555 313.656  1.00 68.46           C  
ATOM   4360  C   ALA A  11     128.996 105.594 314.353  1.00 68.46           C  
ATOM   4361  O   ALA A  11     128.697 104.401 314.445  1.00 68.46           O  
ATOM   4362  CB  ALA A  11     127.705 106.037 312.257  1.00 68.46           C  
ATOM   4363  N   LEU A  12     130.133 106.081 314.841  1.00 67.86           N  
ATOM   4364  CA  LEU A  12     131.089 105.229 315.533  1.00 67.86           C  
ATOM   4365  C   LEU A  12     131.709 105.848 316.775  1.00 67.86           C  
ATOM   4366  O   LEU A  12     132.583 105.215 317.375  1.00 67.86           O  
ATOM   4367  CB  LEU A  12     132.212 104.802 314.579  1.00 67.86           C  
ATOM   4368  CG  LEU A  12     131.980 103.556 313.726  1.00 67.86           C  
ATOM   4369  CD1 LEU A  12     132.983 103.511 312.590  1.00 67.86           C  
ATOM   4370  CD2 LEU A  12     132.075 102.298 314.573  1.00 67.86           C  
ATOM   4371  N   ILE A  13     131.317 107.060 317.170  1.00 68.62           N  
ATOM   4372  CA  ILE A  13     131.759 107.624 318.441  1.00 68.62           C  
ATOM   4373  C   ILE A  13     130.543 108.053 319.250  1.00 68.62           C  
ATOM   4374  O   ILE A  13     130.666 108.439 320.418  1.00 68.62           O  
ATOM   4375  CB  ILE A  13     132.713 108.815 318.251  1.00 68.62           C  
ATOM   4376  CG1 ILE A  13     131.909 110.084 317.971  1.00 68.62           C  
ATOM   4377  CG2 ILE A  13     133.715 108.539 317.146  1.00 68.62           C  
ATOM   4378  CD1 ILE A  13     132.744 111.330 317.901  1.00 68.62           C  
ATOM   4379  N   ALA A  14     129.364 107.999 318.638  1.00 64.76           N  
ATOM   4380  CA  ALA A  14     128.145 108.436 319.299  1.00 64.76           C  
ATOM   4381  C   ALA A  14     127.178 107.293 319.550  1.00 64.76           C  
ATOM   4382  O   ALA A  14     126.687 107.140 320.672  1.00 64.76           O  
ATOM   4383  CB  ALA A  14     127.458 109.532 318.471  1.00 64.76           C  
ATOM   4384  N   VAL A  15     126.871 106.493 318.530  1.00 62.45           N  
ATOM   4385  CA  VAL A  15     125.975 105.358 318.724  1.00 62.45           C  
ATOM   4386  C   VAL A  15     126.628 104.280 319.572  1.00 62.45           C  
ATOM   4387  O   VAL A  15     125.932 103.403 320.100  1.00 62.45           O  
ATOM   4388  CB  VAL A  15     125.538 104.831 317.343  1.00 62.45           C  
ATOM   4389  CG1 VAL A  15     124.555 103.676 317.467  1.00 62.45           C  
ATOM   4390  CG2 VAL A  15     124.940 105.958 316.521  1.00 62.45           C  
ATOM   4391  N   VAL A  16     127.943 104.350 319.756  1.00 63.03           N  
ATOM   4392  CA  VAL A  16     128.653 103.412 320.613  1.00 63.03           C  
ATOM   4393  C   VAL A  16     128.777 103.935 322.037  1.00 63.03           C  
ATOM   4394  O   VAL A  16     129.009 103.138 322.961  1.00 63.03           O  
ATOM   4395  CB  VAL A  16     130.052 103.112 320.043  1.00 63.03           C  
ATOM   4396  CG1 VAL A  16     129.939 102.361 318.736  1.00 63.03           C  
ATOM   4397  CG2 VAL A  16     130.830 104.400 319.865  1.00 63.03           C  
ATOM   4398  N   ILE A  17     128.627 105.240 322.243  1.00 61.48           N  
ATOM   4399  CA  ILE A  17     128.795 105.848 323.553  1.00 61.48           C  
ATOM   4400  C   ILE A  17     127.463 106.134 324.235  1.00 61.48           C  
ATOM   4401  O   ILE A  17     127.391 106.076 325.472  1.00 61.48           O  
ATOM   4402  CB  ILE A  17     129.640 107.134 323.424  1.00 61.48           C  
ATOM   4403  CG1 ILE A  17     131.092 106.764 323.133  1.00 61.48           C  
ATOM   4404  CG2 ILE A  17     129.560 107.995 324.666  1.00 61.48           C  
ATOM   4405  CD1 ILE A  17     131.698 105.883 324.194  1.00 61.48           C  
ATOM   4406  N   VAL A  18     126.411 106.418 323.470  1.00 59.51           N  
ATOM   4407  CA  VAL A  18     125.098 106.646 324.058  1.00 59.51           C  
ATOM   4408  C   VAL A  18     124.632 105.413 324.815  1.00 59.51           C  
ATOM   4409  O   VAL A  18     124.074 105.518 325.912  1.00 59.51           O  
ATOM   4410  CB  VAL A  18     124.094 107.051 322.963  1.00 59.51           C  
ATOM   4411  CG1 VAL A  18     122.670 107.012 323.498  1.00 59.51           C  
ATOM   4412  CG2 VAL A  18     124.424 108.430 322.430  1.00 59.51           C  
ATOM   4413  N   THR A  19     124.859 104.228 324.252  1.00 58.60           N  
ATOM   4414  CA  THR A  19     124.356 103.004 324.860  1.00 58.60           C  
ATOM   4415  C   THR A  19     124.989 102.706 326.208  1.00 58.60           C  
ATOM   4416  O   THR A  19     124.494 101.831 326.921  1.00 58.60           O  
ATOM   4417  CB  THR A  19     124.587 101.818 323.928  1.00 58.60           C  
ATOM   4418  CG2 THR A  19     126.064 101.673 323.609  1.00 58.60           C  
ATOM   4419  OG1 THR A  19     124.120 100.619 324.558  1.00 58.60           O  
ATOM   4420  N   ALA A  20     126.061 103.399 326.570  1.00 57.82           N  
ATOM   4421  CA  ALA A  20     126.692 103.219 327.867  1.00 57.82           C  
ATOM   4422  C   ALA A  20     126.533 104.433 328.763  1.00 57.82           C  
ATOM   4423  O   ALA A  20     126.500 104.300 329.988  1.00 57.82           O  
ATOM   4424  CB  ALA A  20     128.178 102.899 327.696  1.00 57.82           C  
ATOM   4425  N   VAL A  21     126.429 105.624 328.177  1.00 56.99           N  
ATOM   4426  CA  VAL A  21     126.133 106.798 328.986  1.00 56.99           C  
ATOM   4427  C   VAL A  21     124.703 106.721 329.494  1.00 56.99           C  
ATOM   4428  O   VAL A  21     124.381 107.246 330.564  1.00 56.99           O  
ATOM   4429  CB  VAL A  21     126.405 108.077 328.176  1.00 56.99           C  
ATOM   4430  CG1 VAL A  21     126.027 109.303 328.965  1.00 56.99           C  
ATOM   4431  CG2 VAL A  21     127.869 108.139 327.807  1.00 56.99           C  
ATOM   4432  N   THR A  22     123.834 106.030 328.758  1.00 56.11           N  
ATOM   4433  CA  THR A  22     122.514 105.705 329.276  1.00 56.11           C  
ATOM   4434  C   THR A  22     122.625 104.942 330.587  1.00 56.11           C  
ATOM   4435  O   THR A  22     121.927 105.244 331.561  1.00 56.11           O  
ATOM   4436  CB  THR A  22     121.742 104.882 328.246  1.00 56.11           C  
ATOM   4437  CG2 THR A  22     120.389 104.472 328.796  1.00 56.11           C  
ATOM   4438  OG1 THR A  22     121.558 105.657 327.056  1.00 56.11           O  
ATOM   4439  N   THR A  23     123.505 103.944 330.625  1.00 57.09           N  
ATOM   4440  CA  THR A  23     123.679 103.154 331.837  1.00 57.09           C  
ATOM   4441  C   THR A  23     124.310 103.990 332.940  1.00 57.09           C  
ATOM   4442  O   THR A  23     123.921 103.896 334.110  1.00 57.09           O  
ATOM   4443  CB  THR A  23     124.532 101.923 331.536  1.00 57.09           C  
ATOM   4444  CG2 THR A  23     124.545 100.980 332.728  1.00 57.09           C  
ATOM   4445  OG1 THR A  23     123.993 101.238 330.399  1.00 57.09           O  
ATOM   4446  N   LEU A  24     125.297 104.810 332.582  1.00 56.41           N  
ATOM   4447  CA  LEU A  24     125.931 105.683 333.561  1.00 56.41           C  
ATOM   4448  C   LEU A  24     124.901 106.575 334.234  1.00 56.41           C  
ATOM   4449  O   LEU A  24     124.894 106.726 335.460  1.00 56.41           O  
ATOM   4450  CB  LEU A  24     127.015 106.525 332.894  1.00 56.41           C  
ATOM   4451  CG  LEU A  24     127.640 107.596 333.784  1.00 56.41           C  
ATOM   4452  CD1 LEU A  24     128.262 106.967 335.017  1.00 56.41           C  
ATOM   4453  CD2 LEU A  24     128.670 108.401 333.011  1.00 56.41           C  
ATOM   4454  N   GLY A  25     124.019 107.171 333.442  1.00 55.98           N  
ATOM   4455  CA  GLY A  25     122.911 107.917 333.987  1.00 55.98           C  
ATOM   4456  C   GLY A  25     122.076 107.044 334.893  1.00 55.98           C  
ATOM   4457  O   GLY A  25     122.112 107.209 336.112  1.00 55.98           O  
ATOM   4458  N   THR A  26     121.398 106.048 334.321  1.00 56.96           N  
ATOM   4459  CA  THR A  26     120.436 105.266 335.088  1.00 56.96           C  
ATOM   4460  C   THR A  26     121.046 104.612 336.317  1.00 56.96           C  
ATOM   4461  O   THR A  26     120.300 104.074 337.140  1.00 56.96           O  
ATOM   4462  CB  THR A  26     119.783 104.201 334.210  1.00 56.96           C  
ATOM   4463  CG2 THR A  26     120.773 103.114 333.864  1.00 56.96           C  
ATOM   4464  OG1 THR A  26     118.689 103.611 334.920  1.00 56.96           O  
ATOM   4465  N   ASN A  27     122.369 104.638 336.464  1.00 57.46           N  
ATOM   4466  CA  ASN A  27     122.998 104.169 337.690  1.00 57.46           C  
ATOM   4467  C   ASN A  27     123.349 105.289 338.654  1.00 57.46           C  
ATOM   4468  O   ASN A  27     123.200 105.110 339.866  1.00 57.46           O  
ATOM   4469  CB  ASN A  27     124.258 103.364 337.360  1.00 57.46           C  
ATOM   4470  CG  ASN A  27     123.939 102.028 336.727  1.00 57.46           C  
ATOM   4471  ND2 ASN A  27     124.953 101.380 336.166  1.00 57.46           N  
ATOM   4472  OD1 ASN A  27     122.792 101.581 336.743  1.00 57.46           O  
ATOM   4473  N   LEU A  28     123.804 106.442 338.163  1.00 55.65           N  
ATOM   4474  CA  LEU A  28     124.010 107.571 339.063  1.00 55.65           C  
ATOM   4475  C   LEU A  28     122.691 108.072 339.633  1.00 55.65           C  
ATOM   4476  O   LEU A  28     122.645 108.527 340.784  1.00 55.65           O  
ATOM   4477  CB  LEU A  28     124.734 108.702 338.343  1.00 55.65           C  
ATOM   4478  CG  LEU A  28     126.260 108.665 338.358  1.00 55.65           C  
ATOM   4479  CD1 LEU A  28     126.820 109.829 337.560  1.00 55.65           C  
ATOM   4480  CD2 LEU A  28     126.776 108.691 339.781  1.00 55.65           C  
ATOM   4481  N   ARG A  29     121.621 108.003 338.840  1.00 57.36           N  
ATOM   4482  CA  ARG A  29     120.289 108.307 339.346  1.00 57.36           C  
ATOM   4483  C   ARG A  29     120.021 107.547 340.632  1.00 57.36           C  
ATOM   4484  O   ARG A  29     119.815 108.149 341.685  1.00 57.36           O  
ATOM   4485  CB  ARG A  29     119.217 107.973 338.308  1.00 57.36           C  
ATOM   4486  CG  ARG A  29     119.294 108.738 337.003  1.00 57.36           C  
ATOM   4487  CD  ARG A  29     118.525 107.993 335.926  1.00 57.36           C  
ATOM   4488  NE  ARG A  29     118.054 108.855 334.849  1.00 57.36           N  
ATOM   4489  CZ  ARG A  29     118.036 108.503 333.568  1.00 57.36           C  
ATOM   4490  NH1 ARG A  29     118.471 107.305 333.203  1.00 57.36           N1+
ATOM   4491  NH2 ARG A  29     117.589 109.349 332.649  1.00 57.36           N  
ATOM   4492  N   THR A  30     120.037 106.216 340.562  1.00 56.06           N  
ATOM   4493  CA  THR A  30     119.722 105.410 341.735  1.00 56.06           C  
ATOM   4494  C   THR A  30     120.779 105.511 342.820  1.00 56.06           C  
ATOM   4495  O   THR A  30     120.430 105.404 343.999  1.00 56.06           O  
ATOM   4496  CB  THR A  30     119.514 103.946 341.349  1.00 56.06           C  
ATOM   4497  CG2 THR A  30     120.737 103.382 340.660  1.00 56.06           C  
ATOM   4498  OG1 THR A  30     119.240 103.177 342.527  1.00 56.06           O  
ATOM   4499  N   ALA A  31     122.039 105.755 342.471  1.00 55.55           N  
ATOM   4500  CA  ALA A  31     123.058 105.972 343.488  1.00 55.55           C  
ATOM   4501  C   ALA A  31     122.712 107.174 344.354  1.00 55.55           C  
ATOM   4502  O   ALA A  31     122.534 107.055 345.575  1.00 55.55           O  
ATOM   4503  CB  ALA A  31     124.423 106.171 342.830  1.00 55.55           C  
ATOM   4504  N   PHE A  32     122.604 108.345 343.728  1.00 55.67           N  
ATOM   4505  CA  PHE A  32     122.291 109.543 344.490  1.00 55.67           C  
ATOM   4506  C   PHE A  32     120.894 109.472 345.085  1.00 55.67           C  
ATOM   4507  O   PHE A  32     120.632 110.089 346.120  1.00 55.67           O  
ATOM   4508  CB  PHE A  32     122.438 110.780 343.610  1.00 55.67           C  
ATOM   4509  CG  PHE A  32     123.861 111.206 343.393  1.00 55.67           C  
ATOM   4510  CD1 PHE A  32     124.147 112.429 342.817  1.00 55.67           C  
ATOM   4511  CD2 PHE A  32     124.908 110.384 343.762  1.00 55.67           C  
ATOM   4512  CE1 PHE A  32     125.453 112.825 342.614  1.00 55.67           C  
ATOM   4513  CE2 PHE A  32     126.217 110.774 343.561  1.00 55.67           C  
ATOM   4514  CZ  PHE A  32     126.487 111.995 342.986  1.00 55.67           C  
ATOM   4515  N   THR A  33     119.995 108.703 344.472  1.00 56.10           N  
ATOM   4516  CA  THR A  33     118.651 108.569 345.012  1.00 56.10           C  
ATOM   4517  C   THR A  33     118.673 107.834 346.339  1.00 56.10           C  
ATOM   4518  O   THR A  33     118.079 108.290 347.323  1.00 56.10           O  
ATOM   4519  CB  THR A  33     117.756 107.840 344.014  1.00 56.10           C  
ATOM   4520  CG2 THR A  33     116.303 107.912 344.454  1.00 56.10           C  
ATOM   4521  OG1 THR A  33     117.890 108.444 342.723  1.00 56.10           O  
ATOM   4522  N   LYS A  34     119.333 106.679 346.380  1.00 56.65           N  
ATOM   4523  CA  LYS A  34     119.491 105.975 347.644  1.00 56.65           C  
ATOM   4524  C   LYS A  34     120.206 106.848 348.658  1.00 56.65           C  
ATOM   4525  O   LYS A  34     119.812 106.898 349.825  1.00 56.65           O  
ATOM   4526  CB  LYS A  34     120.250 104.669 347.428  1.00 56.65           C  
ATOM   4527  CG  LYS A  34     119.556 103.689 346.503  1.00 56.65           C  
ATOM   4528  CD  LYS A  34     120.277 102.356 346.485  1.00 56.65           C  
ATOM   4529  CE  LYS A  34     121.783 102.546 346.418  1.00 56.65           C  
ATOM   4530  NZ  LYS A  34     122.207 103.216 345.160  1.00 56.65           N1+
ATOM   4531  N   ALA A  35     121.252 107.561 348.229  1.00 54.36           N  
ATOM   4532  CA  ALA A  35     122.007 108.388 349.165  1.00 54.36           C  
ATOM   4533  C   ALA A  35     121.124 109.457 349.794  1.00 54.36           C  
ATOM   4534  O   ALA A  35     121.121 109.643 351.017  1.00 54.36           O  
ATOM   4535  CB  ALA A  35     123.201 109.022 348.452  1.00 54.36           C  
ATOM   4536  N   GLY A  36     120.360 110.170 348.971  1.00 54.49           N  
ATOM   4537  CA  GLY A  36     119.516 111.226 349.493  1.00 54.49           C  
ATOM   4538  C   GLY A  36     118.369 110.700 350.330  1.00 54.49           C  
ATOM   4539  O   GLY A  36     118.078 111.234 351.401  1.00 54.49           O  
ATOM   4540  N   ALA A  37     117.684 109.662 349.849  1.00 54.81           N  
ATOM   4541  CA  ALA A  37     116.602 109.081 350.626  1.00 54.81           C  
ATOM   4542  C   ALA A  37     117.098 108.508 351.940  1.00 54.81           C  
ATOM   4543  O   ALA A  37     116.324 108.427 352.899  1.00 54.81           O  
ATOM   4544  CB  ALA A  37     115.893 107.995 349.817  1.00 54.81           C  
ATOM   4545  N   ALA A  38     118.365 108.113 352.006  1.00 55.29           N  
ATOM   4546  CA  ALA A  38     118.917 107.637 353.261  1.00 55.29           C  
ATOM   4547  C   ALA A  38     119.228 108.794 354.189  1.00 55.29           C  
ATOM   4548  O   ALA A  38     118.865 108.756 355.368  1.00 55.29           O  
ATOM   4549  CB  ALA A  38     120.172 106.803 353.004  1.00 55.29           C  
ATOM   4550  N   VAL A  39     119.885 109.836 353.676  1.00 55.90           N  
ATOM   4551  CA  VAL A  39     120.247 110.959 354.534  1.00 55.90           C  
ATOM   4552  C   VAL A  39     119.002 111.699 354.997  1.00 55.90           C  
ATOM   4553  O   VAL A  39     119.027 112.383 356.025  1.00 55.90           O  
ATOM   4554  CB  VAL A  39     121.236 111.897 353.810  1.00 55.90           C  
ATOM   4555  CG1 VAL A  39     120.537 112.690 352.726  1.00 55.90           C  
ATOM   4556  CG2 VAL A  39     121.917 112.820 354.804  1.00 55.90           C  
ATOM   4557  N   SER A  40     117.897 111.561 354.268  1.00 57.00           N  
ATOM   4558  CA  SER A  40     116.642 112.164 354.697  1.00 57.00           C  
ATOM   4559  C   SER A  40     116.259 111.691 356.089  1.00 57.00           C  
ATOM   4560  O   SER A  40     116.121 112.489 357.019  1.00 57.00           O  
ATOM   4561  CB  SER A  40     115.533 111.832 353.700  1.00 57.00           C  
ATOM   4562  OG  SER A  40     114.264 111.931 354.317  1.00 57.00           O  
ATOM   4563  N   THR A  41     116.090 110.384 356.248  1.00 57.36           N  
ATOM   4564  CA  THR A  41     115.758 109.822 357.548  1.00 57.36           C  
ATOM   4565  C   THR A  41     116.964 109.721 358.468  1.00 57.36           C  
ATOM   4566  O   THR A  41     116.784 109.528 359.673  1.00 57.36           O  
ATOM   4567  CB  THR A  41     115.124 108.444 357.374  1.00 57.36           C  
ATOM   4568  CG2 THR A  41     113.710 108.580 356.848  1.00 57.36           C  
ATOM   4569  OG1 THR A  41     115.898 107.677 356.445  1.00 57.36           O  
ATOM   4570  N   ALA A  42     118.177 109.849 357.940  1.00 58.10           N  
ATOM   4571  CA  ALA A  42     119.374 109.892 358.763  1.00 58.10           C  
ATOM   4572  C   ALA A  42     119.681 111.292 359.260  1.00 58.10           C  
ATOM   4573  O   ALA A  42     120.678 111.489 359.960  1.00 58.10           O  
ATOM   4574  CB  ALA A  42     120.572 109.348 357.979  1.00 58.10           C  
ATOM   4575  N   ALA A  43     118.853 112.263 358.903  1.00 59.86           N  
ATOM   4576  CA  ALA A  43     118.990 113.637 359.358  1.00 59.86           C  
ATOM   4577  C   ALA A  43     117.884 114.061 360.304  1.00 59.86           C  
ATOM   4578  O   ALA A  43     118.157 114.741 361.295  1.00 59.86           O  
ATOM   4579  CB  ALA A  43     119.018 114.582 358.152  1.00 59.86           C  
ATOM   4580  N   GLY A  44     116.644 113.673 360.031  1.00 60.71           N  
ATOM   4581  CA  GLY A  44     115.535 114.046 360.883  1.00 60.71           C  
ATOM   4582  C   GLY A  44     114.321 114.498 360.103  1.00 60.71           C  
ATOM   4583  O   GLY A  44     113.322 114.922 360.689  1.00 60.71           O  
ATOM   4584  N   THR A  45     114.400 114.414 358.781  1.00 60.67           N  
ATOM   4585  CA  THR A  45     113.294 114.811 357.924  1.00 60.67           C  
ATOM   4586  C   THR A  45     112.109 113.866 358.081  1.00 60.67           C  
ATOM   4587  O   THR A  45     111.243 114.077 358.927  1.00 60.67           O  
ATOM   4588  CB  THR A  45     113.713 114.848 356.449  1.00 60.67           C  
ATOM   4589  CG2 THR A  45     112.675 115.587 355.618  1.00 60.67           C  
ATOM   4590  OG1 THR A  45     114.977 115.511 356.327  1.00 60.67           O  
TER   
ATOM   4591  N   ALA B   1     134.542 129.901   8.530  1.00 89.06           N  
ATOM   4592  CA  ALA B   1     134.549 129.062   9.721  1.00 89.06           C  
ATOM   4593  C   ALA B   1     135.166 129.802  10.898  1.00 89.06           C  
ATOM   4594  O   ALA B   1     135.771 129.194  11.774  1.00 89.06           O  
ATOM   4595  CB  ALA B   1     135.300 127.767   9.455  1.00 89.06           C  
ATOM   4596  N   THR B   2     134.999 131.125  10.910  1.00 89.13           N  
ATOM   4597  CA  THR B   2     135.647 131.945  11.927  1.00 89.13           C  
ATOM   4598  C   THR B   2     135.063 131.709  13.314  1.00 89.13           C  
ATOM   4599  O   THR B   2     135.785 131.805  14.313  1.00 89.13           O  
ATOM   4600  CB  THR B   2     135.540 133.424  11.548  1.00 89.13           C  
ATOM   4601  CG2 THR B   2     134.103 133.797  11.217  1.00 89.13           C  
ATOM   4602  OG1 THR B   2     136.005 134.234  12.634  1.00 89.13           O  
ATOM   4603  N   ALA B   3     133.770 131.396  13.399  1.00 85.69           N  
ATOM   4604  CA  ALA B   3     133.124 131.255  14.698  1.00 85.69           C  
ATOM   4605  C   ALA B   3     133.431 129.901  15.324  1.00 85.69           C  
ATOM   4606  O   ALA B   3     133.929 129.819  16.450  1.00 85.69           O  
ATOM   4607  CB  ALA B   3     131.615 131.458  14.555  1.00 85.69           C  
ATOM   4608  N   ILE B   4     133.143 128.818  14.597  1.00 84.55           N  
ATOM   4609  CA  ILE B   4     133.214 127.487  15.186  1.00 84.55           C  
ATOM   4610  C   ILE B   4     134.631 127.089  15.555  1.00 84.55           C  
ATOM   4611  O   ILE B   4     134.835 126.018  16.135  1.00 84.55           O  
ATOM   4612  CB  ILE B   4     132.583 126.439  14.249  1.00 84.55           C  
ATOM   4613  CG1 ILE B   4     131.831 127.117  13.107  1.00 84.55           C  
ATOM   4614  CG2 ILE B   4     131.647 125.537  15.028  1.00 84.55           C  
ATOM   4615  CD1 ILE B   4     132.529 127.007  11.789  1.00 84.55           C  
ATOM   4616  N   GLU B   5     135.625 127.917  15.237  1.00 85.29           N  
ATOM   4617  CA  GLU B   5     136.962 127.662  15.755  1.00 85.29           C  
ATOM   4618  C   GLU B   5     137.013 127.766  17.272  1.00 85.29           C  
ATOM   4619  O   GLU B   5     138.027 127.399  17.875  1.00 85.29           O  
ATOM   4620  CB  GLU B   5     137.969 128.625  15.133  1.00 85.29           C  
ATOM   4621  CG  GLU B   5     138.137 128.437  13.645  1.00 85.29           C  
ATOM   4622  CD  GLU B   5     138.533 127.022  13.285  1.00 85.29           C  
ATOM   4623  OE1 GLU B   5     139.359 126.429  14.011  1.00 85.29           O  
ATOM   4624  OE2 GLU B   5     138.013 126.498  12.277  1.00 85.29           O1-
ATOM   4625  N   TYR B   6     135.944 128.259  17.900  1.00 82.04           N  
ATOM   4626  CA  TYR B   6     135.877 128.279  19.354  1.00 82.04           C  
ATOM   4627  C   TYR B   6     135.919 126.879  19.939  1.00 82.04           C  
ATOM   4628  O   TYR B   6     136.179 126.726  21.134  1.00 82.04           O  
ATOM   4629  CB  TYR B   6     134.607 128.989  19.817  1.00 82.04           C  
ATOM   4630  CG  TYR B   6     133.388 128.103  19.822  1.00 82.04           C  
ATOM   4631  CD1 TYR B   6     132.705 127.827  18.650  1.00 82.04           C  
ATOM   4632  CD2 TYR B   6     132.911 127.551  21.001  1.00 82.04           C  
ATOM   4633  CE1 TYR B   6     131.593 127.019  18.649  1.00 82.04           C  
ATOM   4634  CE2 TYR B   6     131.799 126.744  21.010  1.00 82.04           C  
ATOM   4635  CZ  TYR B   6     131.142 126.482  19.831  1.00 82.04           C  
ATOM   4636  OH  TYR B   6     130.028 125.675  19.836  1.00 82.04           O  
ATOM   4637  N   GLY B   7     135.650 125.855  19.130  1.00 80.03           N  
ATOM   4638  CA  GLY B   7     135.792 124.495  19.613  1.00 80.03           C  
ATOM   4639  C   GLY B   7     137.167 124.222  20.178  1.00 80.03           C  
ATOM   4640  O   GLY B   7     137.327 123.364  21.048  1.00 80.03           O  
ATOM   4641  N   LEU B   8     138.179 124.943  19.691  1.00 80.30           N  
ATOM   4642  CA  LEU B   8     139.501 124.868  20.300  1.00 80.30           C  
ATOM   4643  C   LEU B   8     139.457 125.316  21.753  1.00 80.30           C  
ATOM   4644  O   LEU B   8     140.148 124.750  22.607  1.00 80.30           O  
ATOM   4645  CB  LEU B   8     140.493 125.719  19.508  1.00 80.30           C  
ATOM   4646  CG  LEU B   8     141.270 125.005  18.401  1.00 80.30           C  
ATOM   4647  CD1 LEU B   8     142.095 123.866  18.982  1.00 80.30           C  
ATOM   4648  CD2 LEU B   8     140.338 124.505  17.310  1.00 80.30           C  
ATOM   4649  N   ILE B   9     138.654 126.340  22.048  1.00 80.01           N  
ATOM   4650  CA  ILE B   9     138.491 126.783  23.427  1.00 80.01           C  
ATOM   4651  C   ILE B   9     137.840 125.686  24.255  1.00 80.01           C  
ATOM   4652  O   ILE B   9     138.398 125.222  25.256  1.00 80.01           O  
ATOM   4653  CB  ILE B   9     137.673 128.086  23.469  1.00 80.01           C  
ATOM   4654  CG1 ILE B   9     138.321 129.150  22.583  1.00 80.01           C  
ATOM   4655  CG2 ILE B   9     137.565 128.602  24.878  1.00 80.01           C  
ATOM   4656  CD1 ILE B   9     139.711 129.533  23.013  1.00 80.01           C  
ATOM   4657  N   VAL B  10     136.656 125.237  23.831  1.00 78.41           N  
ATOM   4658  CA  VAL B  10     135.930 124.185  24.530  1.00 78.41           C  
ATOM   4659  C   VAL B  10     136.724 122.892  24.620  1.00 78.41           C  
ATOM   4660  O   VAL B  10     136.458 122.064  25.499  1.00 78.41           O  
ATOM   4661  CB  VAL B  10     134.578 123.968  23.821  1.00 78.41           C  
ATOM   4662  CG1 VAL B  10     133.744 122.910  24.517  1.00 78.41           C  
ATOM   4663  CG2 VAL B  10     133.818 125.280  23.731  1.00 78.41           C  
ATOM   4664  N   ALA B  11     137.720 122.707  23.758  1.00 78.43           N  
ATOM   4665  CA  ALA B  11     138.590 121.543  23.826  1.00 78.43           C  
ATOM   4666  C   ALA B  11     139.871 121.834  24.588  1.00 78.43           C  
ATOM   4667  O   ALA B  11     140.735 120.958  24.689  1.00 78.43           O  
ATOM   4668  CB  ALA B  11     138.918 121.033  22.422  1.00 78.43           C  
ATOM   4669  N   LEU B  12     140.018 123.040  25.128  1.00 78.15           N  
ATOM   4670  CA  LEU B  12     141.210 123.392  25.886  1.00 78.15           C  
ATOM   4671  C   LEU B  12     140.945 124.199  27.147  1.00 78.15           C  
ATOM   4672  O   LEU B  12     141.911 124.598  27.806  1.00 78.15           O  
ATOM   4673  CB  LEU B  12     142.195 124.168  25.003  1.00 78.15           C  
ATOM   4674  CG  LEU B  12     143.179 123.358  24.162  1.00 78.15           C  
ATOM   4675  CD1 LEU B  12     143.785 124.232  23.080  1.00 78.15           C  
ATOM   4676  CD2 LEU B  12     144.268 122.758  25.035  1.00 78.15           C  
ATOM   4677  N   ILE B  13     139.689 124.475  27.499  1.00 78.06           N  
ATOM   4678  CA  ILE B  13     139.378 125.099  28.782  1.00 78.06           C  
ATOM   4679  C   ILE B  13     138.349 124.251  29.515  1.00 78.06           C  
ATOM   4680  O   ILE B  13     138.032 124.513  30.681  1.00 78.06           O  
ATOM   4681  CB  ILE B  13     138.857 126.536  28.620  1.00 78.06           C  
ATOM   4682  CG1 ILE B  13     137.368 126.514  28.275  1.00 78.06           C  
ATOM   4683  CG2 ILE B  13     139.657 127.290  27.574  1.00 78.06           C  
ATOM   4684  CD1 ILE B  13     136.736 127.874  28.224  1.00 78.06           C  
ATOM   4685  N   ALA B  14     137.816 123.236  28.844  1.00 73.26           N  
ATOM   4686  CA  ALA B  14     136.785 122.394  29.430  1.00 73.26           C  
ATOM   4687  C   ALA B  14     137.255 120.969  29.651  1.00 73.26           C  
ATOM   4688  O   ALA B  14     137.084 120.428  30.748  1.00 73.26           O  
ATOM   4689  CB  ALA B  14     135.529 122.402  28.547  1.00 73.26           C  
ATOM   4690  N   VAL B  15     137.825 120.329  28.630  1.00 71.85           N  
ATOM   4691  CA  VAL B  15     138.329 118.970  28.798  1.00 71.85           C  
ATOM   4692  C   VAL B  15     139.551 118.941  29.700  1.00 71.85           C  
ATOM   4693  O   VAL B  15     139.920 117.874  30.206  1.00 71.85           O  
ATOM   4694  CB  VAL B  15     138.615 118.373  27.406  1.00 71.85           C  
ATOM   4695  CG1 VAL B  15     139.092 116.931  27.500  1.00 71.85           C  
ATOM   4696  CG2 VAL B  15     137.379 118.471  26.533  1.00 71.85           C  
ATOM   4697  N   VAL B  16     140.160 120.096  29.952  1.00 72.17           N  
ATOM   4698  CA  VAL B  16     141.291 120.188  30.863  1.00 72.17           C  
ATOM   4699  C   VAL B  16     140.845 120.512  32.282  1.00 72.17           C  
ATOM   4700  O   VAL B  16     141.607 120.266  33.231  1.00 72.17           O  
ATOM   4701  CB  VAL B  16     142.292 121.252  30.375  1.00 72.17           C  
ATOM   4702  CG1 VAL B  16     142.935 120.813  29.076  1.00 72.17           C  
ATOM   4703  CG2 VAL B  16     141.598 122.586  30.214  1.00 72.17           C  
ATOM   4704  N   ILE B  17     139.643 121.051  32.455  1.00 69.52           N  
ATOM   4705  CA  ILE B  17     139.151 121.462  33.761  1.00 69.52           C  
ATOM   4706  C   ILE B  17     138.190 120.446  34.365  1.00 69.52           C  
ATOM   4707  O   ILE B  17     138.149 120.310  35.598  1.00 69.52           O  
ATOM   4708  CB  ILE B  17     138.490 122.852  33.651  1.00 69.52           C  
ATOM   4709  CG1 ILE B  17     139.567 123.914  33.446  1.00 69.52           C  
ATOM   4710  CG2 ILE B  17     137.658 123.184  34.872  1.00 69.52           C  
ATOM   4711  CD1 ILE B  17     140.588 123.941  34.554  1.00 69.52           C  
ATOM   4712  N   VAL B  18     137.439 119.718  33.540  1.00 66.27           N  
ATOM   4713  CA  VAL B  18     136.542 118.691  34.053  1.00 66.27           C  
ATOM   4714  C   VAL B  18     137.324 117.629  34.807  1.00 66.27           C  
ATOM   4715  O   VAL B  18     136.900 117.166  35.871  1.00 66.27           O  
ATOM   4716  CB  VAL B  18     135.725 118.081  32.899  1.00 66.27           C  
ATOM   4717  CG1 VAL B  18     135.004 116.825  33.358  1.00 66.27           C  
ATOM   4718  CG2 VAL B  18     134.739 119.095  32.358  1.00 66.27           C  
ATOM   4719  N   THR B  19     138.480 117.231  34.280  1.00 65.39           N  
ATOM   4720  CA  THR B  19     139.245 116.148  34.882  1.00 65.39           C  
ATOM   4721  C   THR B  19     139.766 116.488  36.267  1.00 65.39           C  
ATOM   4722  O   THR B  19     140.230 115.587  36.971  1.00 65.39           O  
ATOM   4723  CB  THR B  19     140.419 115.766  33.985  1.00 65.39           C  
ATOM   4724  CG2 THR B  19     141.317 116.968  33.749  1.00 65.39           C  
ATOM   4725  OG1 THR B  19     141.178 114.726  34.612  1.00 65.39           O  
ATOM   4726  N   ALA B  20     139.709 117.750  36.673  1.00 63.20           N  
ATOM   4727  CA  ALA B  20     140.132 118.150  38.005  1.00 63.20           C  
ATOM   4728  C   ALA B  20     138.971 118.608  38.868  1.00 63.20           C  
ATOM   4729  O   ALA B  20     139.016 118.467  40.092  1.00 63.20           O  
ATOM   4730  CB  ALA B  20     141.178 119.264  37.919  1.00 63.20           C  
ATOM   4731  N   VAL B  21     137.923 119.155  38.256  1.00 61.89           N  
ATOM   4732  CA  VAL B  21     136.731 119.478  39.026  1.00 61.89           C  
ATOM   4733  C   VAL B  21     136.039 118.197  39.458  1.00 61.89           C  
ATOM   4734  O   VAL B  21     135.377 118.154  40.500  1.00 61.89           O  
ATOM   4735  CB  VAL B  21     135.811 120.401  38.207  1.00 61.89           C  
ATOM   4736  CG1 VAL B  21     134.532 120.682  38.951  1.00 61.89           C  
ATOM   4737  CG2 VAL B  21     136.528 121.699  37.915  1.00 61.89           C  
ATOM   4738  N   THR B  22     136.214 117.124  38.690  1.00 61.21           N  
ATOM   4739  CA  THR B  22     135.791 115.808  39.144  1.00 61.21           C  
ATOM   4740  C   THR B  22     136.444 115.461  40.471  1.00 61.21           C  
ATOM   4741  O   THR B  22     135.783 114.985  41.402  1.00 61.21           O  
ATOM   4742  CB  THR B  22     136.142 114.760  38.089  1.00 61.21           C  
ATOM   4743  CG2 THR B  22     135.774 113.370  38.574  1.00 61.21           C  
ATOM   4744  OG1 THR B  22     135.436 115.044  36.876  1.00 61.21           O  
ATOM   4745  N   THR B  23     137.750 115.698  40.575  1.00 60.63           N  
ATOM   4746  CA  THR B  23     138.463 115.396  41.809  1.00 60.63           C  
ATOM   4747  C   THR B  23     138.025 116.327  42.929  1.00 60.63           C  
ATOM   4748  O   THR B  23     137.856 115.905  44.077  1.00 60.63           O  
ATOM   4749  CB  THR B  23     139.970 115.500  41.577  1.00 60.63           C  
ATOM   4750  CG2 THR B  23     140.733 114.982  42.785  1.00 60.63           C  
ATOM   4751  OG1 THR B  23     140.328 114.727  40.426  1.00 60.63           O  
ATOM   4752  N   LEU B  24     137.847 117.608  42.607  1.00 60.48           N  
ATOM   4753  CA  LEU B  24     137.383 118.567  43.604  1.00 60.48           C  
ATOM   4754  C   LEU B  24     136.060 118.120  44.203  1.00 60.48           C  
ATOM   4755  O   LEU B  24     135.874 118.150  45.425  1.00 60.48           O  
ATOM   4756  CB  LEU B  24     137.250 119.951  42.979  1.00 60.48           C  
ATOM   4757  CG  LEU B  24     136.615 121.008  43.881  1.00 60.48           C  
ATOM   4758  CD1 LEU B  24     137.420 121.172  45.157  1.00 60.48           C  
ATOM   4759  CD2 LEU B  24     136.489 122.332  43.149  1.00 60.48           C  
ATOM   4760  N   GLY B  25     135.130 117.703  43.355  1.00 58.85           N  
ATOM   4761  CA  GLY B  25     133.897 117.120  43.827  1.00 58.85           C  
ATOM   4762  C   GLY B  25     134.175 115.922  44.703  1.00 58.85           C  
ATOM   4763  O   GLY B  25     134.000 115.995  45.919  1.00 58.85           O  
ATOM   4764  N   THR B  26     134.704 114.848  44.115  1.00 59.65           N  
ATOM   4765  CA  THR B  26     134.845 113.594  44.843  1.00 59.65           C  
ATOM   4766  C   THR B  26     135.666 113.734  46.114  1.00 59.65           C  
ATOM   4767  O   THR B  26     135.706 112.788  46.908  1.00 59.65           O  
ATOM   4768  CB  THR B  26     135.459 112.518  43.952  1.00 59.65           C  
ATOM   4769  CG2 THR B  26     136.915 112.815  43.680  1.00 59.65           C  
ATOM   4770  OG1 THR B  26     135.369 111.251  44.614  1.00 59.65           O  
ATOM   4771  N   ASN B  27     136.318 114.874  46.332  1.00 60.26           N  
ATOM   4772  CA  ASN B  27     136.991 115.127  47.597  1.00 60.26           C  
ATOM   4773  C   ASN B  27     136.171 115.971  48.558  1.00 60.26           C  
ATOM   4774  O   ASN B  27     136.195 115.707  49.763  1.00 60.26           O  
ATOM   4775  CB  ASN B  27     138.343 115.801  47.350  1.00 60.26           C  
ATOM   4776  CG  ASN B  27     139.350 114.861  46.727  1.00 60.26           C  
ATOM   4777  ND2 ASN B  27     140.451 115.414  46.233  1.00 60.26           N  
ATOM   4778  OD1 ASN B  27     139.142 113.649  46.691  1.00 60.26           O  
ATOM   4779  N   LEU B  28     135.438 116.973  48.070  1.00 58.79           N  
ATOM   4780  CA  LEU B  28     134.538 117.699  48.959  1.00 58.79           C  
ATOM   4781  C   LEU B  28     133.406 116.809  49.449  1.00 58.79           C  
ATOM   4782  O   LEU B  28     132.943 116.962  50.588  1.00 58.79           O  
ATOM   4783  CB  LEU B  28     133.974 118.929  48.257  1.00 58.79           C  
ATOM   4784  CG  LEU B  28     134.790 120.215  48.353  1.00 58.79           C  
ATOM   4785  CD1 LEU B  28     134.117 121.324  47.566  1.00 58.79           C  
ATOM   4786  CD2 LEU B  28     134.972 120.619  49.803  1.00 58.79           C  
ATOM   4787  N   ARG B  29     132.948 115.887  48.601  1.00 59.98           N  
ATOM   4788  CA  ARG B  29     131.981 114.887  49.030  1.00 59.98           C  
ATOM   4789  C   ARG B  29     132.437 114.217  50.313  1.00 59.98           C  
ATOM   4790  O   ARG B  29     131.771 114.313  51.344  1.00 59.98           O  
ATOM   4791  CB  ARG B  29     131.760 113.833  47.943  1.00 59.98           C  
ATOM   4792  CG  ARG B  29     131.200 114.342  46.630  1.00 59.98           C  
ATOM   4793  CD  ARG B  29     131.491 113.337  45.528  1.00 59.98           C  
ATOM   4794  NE  ARG B  29     130.556 113.418  44.411  1.00 59.98           N  
ATOM   4795  CZ  ARG B  29     130.904 113.266  43.138  1.00 59.98           C  
ATOM   4796  NH1 ARG B  29     132.170 113.034  42.819  1.00 59.98           N1+
ATOM   4797  NH2 ARG B  29     129.989 113.353  42.181  1.00 59.98           N  
ATOM   4798  N   THR B  30     133.589 113.546  50.271  1.00 57.94           N  
ATOM   4799  CA  THR B  30     134.065 112.819  51.440  1.00 57.94           C  
ATOM   4800  C   THR B  30     134.475 113.737  52.578  1.00 57.94           C  
ATOM   4801  O   THR B  30     134.336 113.340  53.737  1.00 57.94           O  
ATOM   4802  CB  THR B  30     135.229 111.899  51.071  1.00 57.94           C  
ATOM   4803  CG2 THR B  30     136.371 112.679  50.457  1.00 57.94           C  
ATOM   4804  OG1 THR B  30     135.695 111.226  52.246  1.00 57.94           O  
ATOM   4805  N   ALA B  31     134.932 114.954  52.290  1.00 57.77           N  
ATOM   4806  CA  ALA B  31     135.225 115.900  53.357  1.00 57.77           C  
ATOM   4807  C   ALA B  31     133.981 116.194  54.179  1.00 57.77           C  
ATOM   4808  O   ALA B  31     133.939 115.937  55.391  1.00 57.77           O  
ATOM   4809  CB  ALA B  31     135.787 117.195  52.767  1.00 57.77           C  
ATOM   4810  N   PHE B  32     132.950 116.727  53.528  1.00 59.08           N  
ATOM   4811  CA  PHE B  32     131.729 117.051  54.249  1.00 59.08           C  
ATOM   4812  C   PHE B  32     131.045 115.799  54.770  1.00 59.08           C  
ATOM   4813  O   PHE B  32     130.337 115.856  55.777  1.00 59.08           O  
ATOM   4814  CB  PHE B  32     130.784 117.849  53.355  1.00 59.08           C  
ATOM   4815  CG  PHE B  32     131.162 119.293  53.207  1.00 59.08           C  
ATOM   4816  CD1 PHE B  32     130.288 120.190  52.623  1.00 59.08           C  
ATOM   4817  CD2 PHE B  32     132.389 119.753  53.645  1.00 59.08           C  
ATOM   4818  CE1 PHE B  32     130.629 121.518  52.483  1.00 59.08           C  
ATOM   4819  CE2 PHE B  32     132.737 121.079  53.507  1.00 59.08           C  
ATOM   4820  CZ  PHE B  32     131.857 121.963  52.925  1.00 59.08           C  
ATOM   4821  N   THR B  33     131.267 114.654  54.125  1.00 57.77           N  
ATOM   4822  CA  THR B  33     130.667 113.415  54.595  1.00 57.77           C  
ATOM   4823  C   THR B  33     131.250 113.007  55.935  1.00 57.77           C  
ATOM   4824  O   THR B  33     130.512 112.699  56.877  1.00 57.77           O  
ATOM   4825  CB  THR B  33     130.873 112.309  53.564  1.00 57.77           C  
ATOM   4826  CG2 THR B  33     130.045 111.088  53.925  1.00 57.77           C  
ATOM   4827  OG1 THR B  33     130.481 112.782  52.272  1.00 57.77           O  
ATOM   4828  N   LYS B  34     132.577 112.975  56.032  1.00 56.76           N  
ATOM   4829  CA  LYS B  34     133.205 112.701  57.315  1.00 56.76           C  
ATOM   4830  C   LYS B  34     132.783 113.728  58.351  1.00 56.76           C  
ATOM   4831  O   LYS B  34     132.486 113.372  59.494  1.00 56.76           O  
ATOM   4832  CB  LYS B  34     134.725 112.683  57.165  1.00 56.76           C  
ATOM   4833  CG  LYS B  34     135.246 111.617  56.224  1.00 56.76           C  
ATOM   4834  CD  LYS B  34     136.761 111.547  56.268  1.00 56.76           C  
ATOM   4835  CE  LYS B  34     137.376 112.936  56.278  1.00 56.76           C  
ATOM   4836  NZ  LYS B  34     137.073 113.689  55.031  1.00 56.76           N1+
ATOM   4837  N   ALA B  35     132.729 115.004  57.964  1.00 54.97           N  
ATOM   4838  CA  ALA B  35     132.369 116.045  58.923  1.00 54.97           C  
ATOM   4839  C   ALA B  35     130.972 115.819  59.484  1.00 54.97           C  
ATOM   4840  O   ALA B  35     130.759 115.867  60.701  1.00 54.97           O  
ATOM   4841  CB  ALA B  35     132.472 117.419  58.263  1.00 54.97           C  
ATOM   4842  N   GLY B  36     130.004 115.562  58.608  1.00 54.95           N  
ATOM   4843  CA  GLY B  36     128.642 115.366  59.065  1.00 54.95           C  
ATOM   4844  C   GLY B  36     128.466 114.083  59.850  1.00 54.95           C  
ATOM   4845  O   GLY B  36     127.813 114.072  60.894  1.00 54.95           O  
ATOM   4846  N   ALA B  37     129.023 112.980  59.352  1.00 55.12           N  
ATOM   4847  CA  ALA B  37     128.930 111.725  60.081  1.00 55.12           C  
ATOM   4848  C   ALA B  37     129.618 111.806  61.430  1.00 55.12           C  
ATOM   4849  O   ALA B  37     129.249 111.068  62.348  1.00 55.12           O  
ATOM   4850  CB  ALA B  37     129.530 110.587  59.256  1.00 55.12           C  
ATOM   4851  N   ALA B  38     130.607 112.685  61.571  1.00 55.42           N  
ATOM   4852  CA  ALA B  38     131.244 112.865  62.863  1.00 55.42           C  
ATOM   4853  C   ALA B  38     130.373 113.696  63.785  1.00 55.42           C  
ATOM   4854  O   ALA B  38     130.168 113.323  64.943  1.00 55.42           O  
ATOM   4855  CB  ALA B  38     132.616 113.517  62.688  1.00 55.42           C  
ATOM   4856  N   VAL B  39     129.842 114.814  63.287  1.00 55.07           N  
ATOM   4857  CA  VAL B  39     129.029 115.673  64.141  1.00 55.07           C  
ATOM   4858  C   VAL B  39     127.735 114.974  64.525  1.00 55.07           C  
ATOM   4859  O   VAL B  39     127.117 115.310  65.539  1.00 55.07           O  
ATOM   4860  CB  VAL B  39     128.767 117.029  63.455  1.00 55.07           C  
ATOM   4861  CG1 VAL B  39     127.775 116.880  62.320  1.00 55.07           C  
ATOM   4862  CG2 VAL B  39     128.284 118.053  64.466  1.00 55.07           C  
ATOM   4863  N   SER B  40     127.314 113.982  63.741  1.00 56.73           N  
ATOM   4864  CA  SER B  40     126.133 113.203  64.090  1.00 56.73           C  
ATOM   4865  C   SER B  40     126.283 112.582  65.468  1.00 56.73           C  
ATOM   4866  O   SER B  40     125.487 112.842  66.374  1.00 56.73           O  
ATOM   4867  CB  SER B  40     125.891 112.120  63.043  1.00 56.73           C  
ATOM   4868  OG  SER B  40     125.126 111.062  63.591  1.00 56.73           O  
ATOM   4869  N   THR B  41     127.307 111.757  65.644  1.00 56.42           N  
ATOM   4870  CA  THR B  41     127.561 111.138  66.933  1.00 56.42           C  
ATOM   4871  C   THR B  41     128.228 112.083  67.918  1.00 56.42           C  
ATOM   4872  O   THR B  41     128.248 111.786  69.116  1.00 56.42           O  
ATOM   4873  CB  THR B  41     128.422 109.889  66.752  1.00 56.42           C  
ATOM   4874  CG2 THR B  41     127.600 108.767  66.148  1.00 56.42           C  
ATOM   4875  OG1 THR B  41     129.517 110.188  65.880  1.00 56.42           O  
ATOM   4876  N   ALA B  42     128.765 113.206  67.454  1.00 56.74           N  
ATOM   4877  CA  ALA B  42     129.310 114.224  68.337  1.00 56.74           C  
ATOM   4878  C   ALA B  42     128.246 115.190  68.823  1.00 56.74           C  
ATOM   4879  O   ALA B  42     128.561 116.119  69.572  1.00 56.74           O  
ATOM   4880  CB  ALA B  42     130.427 114.995  67.630  1.00 56.74           C  
ATOM   4881  N   ALA B  43     127.005 114.998  68.407  1.00 57.79           N  
ATOM   4882  CA  ALA B  43     125.879 115.807  68.841  1.00 57.79           C  
ATOM   4883  C   ALA B  43     124.907 115.045  69.720  1.00 57.79           C  
ATOM   4884  O   ALA B  43     124.420 115.594  70.711  1.00 57.79           O  
ATOM   4885  CB  ALA B  43     125.138 116.361  67.621  1.00 57.79           C  
ATOM   4886  N   GLY B  44     124.611 113.793  69.388  1.00 59.43           N  
ATOM   4887  CA  GLY B  44     123.685 113.007  70.173  1.00 59.43           C  
ATOM   4888  C   GLY B  44     122.706 112.230  69.322  1.00 59.43           C  
ATOM   4889  O   GLY B  44     121.803 111.571  69.845  1.00 59.43           O  
ATOM   4890  N   THR B  45     122.875 112.300  68.007  1.00 61.45           N  
ATOM   4891  CA  THR B  45     122.003 111.590  67.084  1.00 61.45           C  
ATOM   4892  C   THR B  45     122.198 110.084  67.196  1.00 61.45           C  
ATOM   4893  O   THR B  45     121.534 109.421  67.991  1.00 61.45           O  
ATOM   4894  CB  THR B  45     122.252 112.021  65.633  1.00 61.45           C  
ATOM   4895  CG2 THR B  45     121.121 111.545  64.735  1.00 61.45           C  
ATOM   4896  OG1 THR B  45     122.342 113.450  65.567  1.00 61.45           O  
TER   
ATOM   4897  N   GLN B  38     117.532  41.045 130.297  1.00 53.09           N  
ATOM   4898  CA  GLN B  38     118.094  41.902 131.350  1.00 53.09           C  
ATOM   4899  C   GLN B  38     118.794  41.069 132.440  1.00 53.09           C  
ATOM   4900  O   GLN B  38     118.144  40.293 133.134  1.00 53.09           O  
ATOM   4901  CB  GLN B  38     116.948  42.749 131.962  1.00 53.09           C  
ATOM   4902  CG  GLN B  38     117.392  44.154 132.405  1.00 53.09           C  
ATOM   4903  CD  GLN B  38     117.410  45.198 131.284  1.00 53.09           C  
ATOM   4904  NE2 GLN B  38     118.241  46.212 131.381  1.00 53.09           N  
ATOM   4905  OE1 GLN B  38     116.653  45.183 130.336  1.00 53.09           O  
ATOM   4906  N   ALA B  39     120.107  41.235 132.644  1.00 55.66           N  
ATOM   4907  CA  ALA B  39     120.770  40.714 133.843  1.00 55.66           C  
ATOM   4908  C   ALA B  39     120.476  41.671 135.021  1.00 55.66           C  
ATOM   4909  O   ALA B  39     120.966  42.803 135.003  1.00 55.66           O  
ATOM   4910  CB  ALA B  39     122.273  40.543 133.578  1.00 55.66           C  
ATOM   4911  N   PRO B  40     119.663  41.281 136.022  1.00 59.62           N  
ATOM   4912  CA  PRO B  40     119.341  42.161 137.140  1.00 59.62           C  
ATOM   4913  C   PRO B  40     120.597  42.430 137.979  1.00 59.62           C  
ATOM   4914  O   PRO B  40     121.425  41.534 138.161  1.00 59.62           O  
ATOM   4915  CB  PRO B  40     118.235  41.442 137.921  1.00 59.62           C  
ATOM   4916  CG  PRO B  40     118.494  39.965 137.625  1.00 59.62           C  
ATOM   4917  CD  PRO B  40     119.021  39.985 136.193  1.00 59.62           C  
ATOM   4918  N   ARG B  41     120.745  43.657 138.491  1.00 71.62           N  
ATOM   4919  CA  ARG B  41     121.673  43.950 139.596  1.00 71.62           C  
ATOM   4920  C   ARG B  41     121.092  43.358 140.877  1.00 71.62           C  
ATOM   4921  O   ARG B  41     119.874  43.379 141.054  1.00 71.62           O  
ATOM   4922  CB  ARG B  41     121.901  45.461 139.755  1.00 71.62           C  
ATOM   4923  CG  ARG B  41     122.571  46.078 138.520  1.00 71.62           C  
ATOM   4924  CD  ARG B  41     122.852  47.560 138.769  1.00 71.62           C  
ATOM   4925  NE  ARG B  41     123.377  48.219 137.557  1.00 71.62           N  
ATOM   4926  CZ  ARG B  41     123.920  49.423 137.518  1.00 71.62           C  
ATOM   4927  NH1 ARG B  41     124.077  50.140 138.596  1.00 71.62           N1+
ATOM   4928  NH2 ARG B  41     124.318  49.929 136.383  1.00 71.62           N  
ATOM   4929  N   VAL B  42     121.944  42.786 141.719  1.00 80.12           N  
ATOM   4930  CA  VAL B  42     121.528  42.149 142.971  1.00 80.12           C  
ATOM   4931  C   VAL B  42     122.122  42.930 144.133  1.00 80.12           C  
ATOM   4932  O   VAL B  42     123.309  42.804 144.425  1.00 80.12           O  
ATOM   4933  CB  VAL B  42     121.930  40.664 143.001  1.00 80.12           C  
ATOM   4934  CG1 VAL B  42     121.546  40.006 144.333  1.00 80.12           C  
ATOM   4935  CG2 VAL B  42     121.254  39.874 141.871  1.00 80.12           C  
ATOM   4936  N   ASP B  43     121.278  43.699 144.808  1.00 86.31           N
[truncated: 11,717,559 more chars]
