# Supplementary material for: The structure of the Tad pilus alignment complex reveals a periplasmic conduit for pilus extension
Source: Nat Commun. 2025 Jul 29;16:6977. doi: 10.1038/s41467-025-62457-8 (PMC12307814; doi:10.1038/s41467-025-62457-8)
Supplement: Supplementary file 8 — Source Data [file 41467_2025_62457_MOESM8_ESM.xlsx]

## Sheet: Figure 1
Figure 1A
+EV	+pprB	∆rcpC + pprB
0.341875	0.378875	0.335875
0.335875	0.431875	0.283875		Exact P value (EV vs. +pprB)
0.283875	0.456875	0.267875		<0.0001							Figure 1C
0.267875	0.438875	0.310875
0.310875	0.440875	0.261875
0.261875	0.411875	0.346875
0.346875	0.374875	0.320375
0.320375	0.435875	0.313375
0.313375	0.439875	0.244275
0.244275	0.372875	0.308275
0.308275	0.399875	0.284375
0.284375	0.422875	0.292775
0.292775	0.338875	0.250875
0.250875	0.380875	0.240875
0.240875	0.390875	0.270875
0.270875	0.373875	0.316167
Figure 1B
Time (hours)	Empty vector					PAO1 ∆fliC ∆pilA pPSV39-CV					PAO1 ∆fliC ∆pilA pPSV39-CV::pprB
15	1.68	1.88	1.98	1.94	1.753	14.54	21.06	20.42	16.85	18.48	1.64	2.74	2.74	2.91	1.71
30	2.32	3.98	3.22	5.21	1.87	30.54	24.75	27.84	32.74	29.55	3.11	5.11	5.96	4.82	3.7
45	3.88	4.11	3.59	5.94	2.42	39.66	34.73	36.33	38.17	33.97	3.82	7.91	6.18	5.21	4.88
60	4.6	4.98	4.18	6.59	4.21	42.36	41.36	46.16	39.96	40.78	4.12	4.14	8.28	6.11	9.18
75	4.94	5.11	4.64	6.7	4.73	47.79	43.72	48.84	43.76	47.26	6.43	6.43	7.54	6.73	8.73
90	5.84	5.74	4.93	6.99	5.75	50.55	44.86	49.74	45.34	48.66	6.11	8.53	10.18	6.13	9.03

## Sheet: Figure 2
Figure 2C												Figure 2D

## Sheet: Figure 3
Figure 3C
+EV	+pprB	rcpC_VSVG∆CT +pprB
0.237242	0.335255	0.303167
0.266357	0.377373	0.317167		Exact P value (EV vs. +pprB)
0.298732	0.417839	0.218167		<0.0001
0.327319	0.445801	0.284167
0.249009	0.377678	0.278167
0.278313	0.388317	0.301167
0.305722	0.420313	0.295167
0.334319	0.438263	0.260167
0.252763	0.375816	0.261167
0.274991	0.381991	0.324167
0.309084	0.430086	0.305167
0.341119	0.440047	0.254167
0.256617	0.369646	0.304167
0.283507	0.399019	0.338167
0.313935	0.436436	0.294167
0.346173	0.45612	0.316167
Figure 3D
Time (mins)	PAO1 ∆fliC ∆pilA rcpC-VSVG pPSV39-CV					PAO1 ∆fliC ∆pilA rcpC-VSVG pPSV39-CV::pprB					PAO1 ∆fliC ∆pilA rcpC_∆CT-VSVG pPSV39-CV::pprB
15	1.59	1.73	1.8	1.93	1.83	13.94	16.9	19.83	14.62	12.63	2.99	3.4	2.54	2.72	1.93
30	1.9	4.11	3.91	4.31	1.91	27.41	27.03	25.94	31.91	34.02	4.2	3.94	3.11	2.89	4.99
45	3.81	4.91	4.12	4.41	2.51	34.74	39.42	39.84	36.91	37.53	5.11	6.38	5.01	4.83	6.82
60	4.39	5.39	5.1	5.78	3.81	40.88	41.72	44.92	46.52	43.82	6.01	4.91	5.28	6.42	7.32
75	4.53	6.72	5.93	6.01	4.14	43.82	41.89	45.24	48.9	44.62	6.33	5.89	6.08	7.31	7.81
90	5.11	7.56	6.43	7.26	4.39	45.92	42.55	46.42	49.46	46.25	6.37	7.24	9.29	8.41	8.92
Figure 3E
